# Supplementary material for: Computational–Experimental Identification of Palindromic Motifs Bound by Bacterial XRE Family Transcriptional Regulators
Source: Life (Basel). 2025 Oct 10;15(10):1577. doi: 10.3390/life15101577 (PMC12565409; doi:10.3390/life15101577)
Supplement: Supplementary file 1 [file life-15-01577-s001.zip]

Archive with 2 entries (2 files):
- life-3880253-supplementary.pdf
- Supplementary_tables.xlsx
