# Supplementary material for: Computational–Experimental Identification of Palindromic Motifs Bound by Bacterial XRE Family Transcriptional Regulators
Source: Life (Basel). 2025 Oct 10;15(10):1577. doi: 10.3390/life15101577 (PMC12565409; doi:10.3390/life15101577)
Supplement: Supplementary file 1 [file life-15-01577-s001.zip › Supplementary_tables.xlsx]

## Sheet: Table S1
Supplementary Table 1: The motif clusters discovered in this study.
	Motif id	Motif name	Degenerate consensus	Motif type	Protein count	Number of sites	Site-to-protein ratio	Example Proteins (10)
1	Motif_1	R2Q576_9ENTE_motif_1-A0A143XAE6_9ACTN_motif_1	CAMTCTACGNWNCGTAGAKTG	Type_3	291	296	1.01718	WP_091685505.1-GCM10023142_33010,WP_015557886.1-RUM_07890,WP_084655631.1-EUAN_01920,WP_084095038.1-JYE50_08175,WP_117141687.1-DLJ88_02160,WP_093957200.1-JYE49_07940,WP_028518697.1,WP_137328783.1-AR1Y2_1945,WP_128744896.1-EQM06_02785,WP_236344011.1-PAECIP111893_03641,
2	Motif_2	V2QLV5_9BACT_motif_1-A0A1G3X0R2_9BACT_motif_1	NANTCWACNNNNNGTWGANTN	Type_3	597	820	1.37353	WP_242958898.1-Selli1_32670,WP_083489552.1,WP_027430278.1,WP_240270506.1-MJ257_17815,WP_027347648.1,WP_118277557.1-A9CBEGH2_18700,WP_019893449.1,WP_120747122.1-D7M11_10320,WP_236344011.1-PAECIP111893_03641,WP_137328783.1-AR1Y2_1945,
3	Motif_3	U2J0T0_9STRE_motif_1-A0A448PDQ1_9ACTO_motif_1	NNTGCWACNNNNNGTWGCANN	Type_3	231	258	1.11688	WP_055264591.1-ERS852471_01057,WP_093671705.1-SAMN02982927_01560,WP_009290557.1-LCQ53_00500,WP_165496250.1-EJ419_05595,WP_207600429.1-J3A84_12790,WP_304990341.1-QU661_03550,WP_106056740.1-C5Q96_02080,WP_074542592.1,WP_002959599.1-DK182_00285,WP_002996079.1-NCTC11391_00428,
4	Motif_4	A0A0R2LAZ3_9LACO_motif_1-A0A2K9HJ44_9LACO_motif_1	NNNGCAACYANTRGTTGCNNN	Type_3	189	215	1.13757	WP_057871750.1-FC89_GL001002,WP_075269784.1-FOL01_1136,WP_007124944.1-HMPREF0494_2050,WP_057879734.1-IV57_GL000060,WP_061804540.1-SAMN02745910_05297,WP_075270573.1-FOL01_2002,WP_165845870.1,WP_038245749.1-BN990_03225,WP_200411578.1,WP_319837721.1-R6U77_05375,
5	Motif_5	A0A7X9CGG7_9FIRM_motif_1-A0A401HXF3_9BACL_motif_1	NAWTCAASYRNYRSTTGAWTN	Type_3	197	340	1.72589	WP_162644969.1-GZH47_31165,WP_114379722.1-DFP97_105156,WP_176706741.1-FE784_35375,WP_161745925.1-GT019_23800,WP_112882167.1-DL346_10965,WP_162357838.1-GXP70_16485,WP_240547741.1-I8J30_13695,WP_110044078.1-HUB94_03920,WP_083489552.1,WP_185141848.1-H7C19_06955,
6	Motif_6	A0A6G8ALA4_9ENTE_motif_1-A0A1L8QXF6_9ENTE_motif_1	NNNATGMNACNAWTNGTNKCATNNN	Type_7	247	332	1.34413	WP_073294521.1-SAMN02745249_00083,WP_126813591.1-CBF27_06885,WP_246023450.1,WP_137664312.1-FFR51_RS11865,WP_071873676.1-RU93_GL000117,WP_092722729.1-SAMN04515677_101618,WP_126795488.1-H9L18_00515,WP_146923275.1-AKA01nite_03990,WP_082147252.1,WP_208929566.1-ATZ35_03790,
7	Motif_7	A0A7C6SQ84_9FIRM_motif_1-A0A437UU68_9ACTN_motif_1	NNMAAGCAACNGNCNGTTGCTTKNN	Type_3	207	209	1.00966	WP_014545776.1-FSU_1488,WP_083581333.1,WP_322180629.1,WP_147593651.1-OCV59_06350,WP_322174583.1,WP_028527925.1-NQ502_19295,WP_249286040.1-H8876_00050,WP_035100998.1-HGEM_01900,WP_087191570.1-B5F44_10835,WP_015538649.1-C1877_09765,
8	Motif_8	A0A6N9L713_9FIRM_motif_1-A0A6N7WZ51_9ACTN_motif_1	NANGMAAGNRNYNCTTKCNTN	Type_3	120	197	1.64167	WP_306305428.1-FC59_GL000029,WP_088271544.1,WP_205008809.1-JOC28_000230,WP_071876746.1-RV15_GL002693,WP_161870343.1-BAU18_002618,WP_201335912.1-lacNasYZ03_03660,WP_014565645.1-LAB52_02785,WP_094497977.1-H0I41_09170,WP_258499565.1-NVS32_09295,WP_059053699.1-AUL39_03640,
9	Motif_9	R3WIA9_9ENTE_motif_1-A0A1C6FD23_9FIRM_motif_2	NAMAATTRACNNNNNGTYAATTKTN	Type_3	304	521	1.71382	WP_021281154.1-J2Z44_003204,WP_130861010.1,WP_216249564.1-SJI18_06325,WP_183773232.1-HNP82_001691,WP_010966740.1-SMB_G3510,WP_010756947.1-UAU_01956,WP_010073281.1-Clocel_3211,WP_015392452.1-Cspa_c23680,WP_123198333.1-DMP07_06470,WP_004605133.1-HDCHBGLK_03374,
10	Motif_10	A0A4V5PXI5_9FLAO_motif_1-I0W766_9FLAO_motif_1	NTTTACAWWTGTAAAN	Type_1	1514	4148	2.73976	WP_244156244.1-SAMN05421797_10793,WP_324180698.1-U6A24_14425,WP_034237881.1-ATO12_01155,WP_074406425.1,WP_024769251.1,WP_243388953.1-CHX27_03610,WP_025663654.1,WP_121376972.1-CLV94_2674,WP_103068458.1,WP_108869061.1,
11	Motif_11	A0A2U0UFW8_9BACT_motif_1-A0A5P8E5D5_9BACT_motif_1	TTTNNATTTACAWWTGTAAATNNAAA	Type_3	143	347	2.42657	WP_288592178.1,WP_126677609.1-EHV08_01160,WP_091817993.1-L6468_10245,WP_027449485.1,WP_032838141.1-INE72_03525,WP_036876411.1,WP_013063305.1-PRU_0541,WP_211795862.1-J5A59_11170,WP_004345612.1-HMPREF6485_1544,WP_040560638.1-HMPREF9431_00225,
12	Motif_12	A0A845GDL6_9BURK_motif_1-A0A223KVG3_9BACI_motif_1	TTTCYAWWWTRGAAA	Type_2	612	1314	2.14706	WP_135546937.1,WP_059044468.1,WP_320425587.1-SNE35_24195,WP_223031649.1-K7G81_15080,WP_320421848.1-SNE35_05440,WP_088486202.1-CDO81_26110,WP_290357444.1-QWJ38_02445,WP_235890501.1-FJQ54_16085,WP_066231908.1,WP_249459920.1-MTR80_12855,
13	Motif_13	A0A556CQ75_9MICO_motif_1-A0A402CVF0_9BACT_motif_1	NNNNNTTGCCRNWNYGGCAANNNNN	Type_3	802	921	1.14838	WP_146841172.1-CCO02nite_02400,WP_358360321.1-AB0C36_30545,WP_062984197.1,WP_043475341.1,WP_157253016.1,WP_216208151.1,WP_310287738.1-GCM10017711_03980,WP_345016082.1-GCM10022416_00110,WP_009357217.1-ABIC98_003486,WP_040871850.1,
14	Motif_14	A0A556C466_9MICO_motif_1-A0A6M8AXW8_9ACTO_motif_1	KTGCGAWWWTCGCAM	Type_3	602	626	1.03987	WP_020674209.1,WP_040927600.1-SacazDRAFT_00112,WP_326835740.1-VSH64_12535,WP_017974503.1,WP_179534789.1-FHR84_001625,WP_092521884.1-SAMN04489718_1464,WP_092928578.1-SAMN04487819_112138,WP_166385415.1,WP_015785975.1-Svir_16270,WP_018155955.1,
15	Motif_15	A0A6B3GIS5_9ACTN_motif_1-A0A7H8LSS8_9ACTN_motif_1	ATGCGNNWNNCGCAT	Type_2	264	371	1.4053	WP_269656952.1-STRCI_000304,WP_184632525.1-HNR25_000169,WP_345666612.1-GCM10023336_02410,WP_086702106.1-L0F81_11155,WP_344084629.1-GCM10009544_04870,WP_082768232.1,WP_328785135.1-OHT68_45600,WP_218897613.1-HNR10_000849,WP_026124881.1,WP_026129301.1,
16	Motif_16	A0A7X4YHY6_9BACT_motif_1-A0A250K566_9BACT_motif_1	NNMNRACCYNNNRGGTYNKNN	Type_3	335	913	2.72537	WP_253975415.1-LZ198_29390,WP_206713721.1-JY572_26820,WP_015353627.1-MYSTI_08108,WP_163868613.1,WP_253995979.1-LZ199_23530,WP_141642466.1-FJV41_11360,WP_253979348.1-LXT23_07350,WP_321551799.1-SYV04_42260,WP_169345664.1-HG543_16160,WP_206723094.1-JY651_41095,
17	Motif_17	A0A6I5CED3_9ACTN_motif_3-A0A1G7WU85_9ACTN_motif_3	NSNNCASNSTGNNSN	Type_3	590	834	1.41356	WP_246338364.1,WP_359758296.1-ABZ948_09245,WP_030530802.1-JD82_01589,WP_078656555.1-B6264_01805,WP_184557443.1-HNR57_001292,WP_168101864.1-HCK00_12240,WP_006437113.1-IHQ52_10040,WP_258935624.1-LY15_005103,WP_345585147.1-GCM10019016_118620,WP_159670886.1-H1R13_28610,
18	Motif_18	A0A3M0M2T4_9RHOB_motif_1-A0A6P2EAQ5_9BURK_motif_1	NWKTTTCYKATMRGAAAMWN	Type_5	221	301	1.36199	WP_370877146.1-OSH11_14205,WP_244794967.1,WP_110034056.1-DFR52_106294,WP_026871477.1,WP_245962624.1-DFR27_1383,WP_146298124.1-FQ775_03265,WP_090695541.1-SAMN05216466_13148,WP_147150679.1-RSO01_37440,WP_155976372.1,WP_061137335.1-AWB77_05273,
19	Motif_19	F7RX55_9GAMM_motif_2-A0A3C0VF28_UNCPL_motif_1	TKNSWYKYYTTNATNAARRMRWSNMA	Type_3	215	234	1.08837	WP_068996960.1-BFW38_02450,WP_257315244.1,WP_100081338.1-CJ014_15185,WP_064328833.1-EV665_11955,WP_306409379.1-NOF55_00600,WP_265720623.1-OQE62_03590,WP_068802906.1-PG2T_03835,WP_038589805.1-RG540_CH32100,WP_112828540.1-J5N58_24810,WP_193194124.1,
20	Motif_20	A0A4V1D4I7_9PROT_motif_1-E2CNK3_9HYPH_motif_1	CSATTACCTSSSAGGTAATSG	Type_6	1751	1895	1.08224	WP_231767169.1-LSQ66_21320,WP_315838747.1,WP_084070961.1-UC34_03680,WP_331372965.1-RB548_20210,WP_150624955.1-PCA31118_01904,WP_136909725.1-FCG67_11045,WP_072749760.1,WP_090791529.1-SAMN05421684_2864,WP_089253839.1-SAMN05421812_114131,WP_073035283.1-SAMN05444398_107181,
21	Motif_21	A0A7W1MU06_9BACT_motif_1-A0A6I4YEN6_9DEIO_motif_1	NTCYNCTATAGNRGAN	Type_5	501	827	1.6507	WP_282200250.1-DNHGIG_27860,WP_221274688.1-GCM10017781_09840,WP_225264197.1-GCM10012289_64730,WP_184831369.1-F4553_000449,WP_239123247.1-Rhe02_06140,WP_126296013.1-MKY04_00405,WP_027347274.1,WP_043789827.1-DV20_43590,WP_004558436.1,WP_013226062.1-RAM_21470,
22	Motif_22	A0A2A9D0F4_9MICO_motif_1-A0A516RBK0_STRST_motif_1	CNNGYGTTCGNYATRNCGAACRCNNG	Type_3	639	1155	1.80751	WP_072843451.1-SAMN05444580_10357,WP_136907761.1-FCG67_05275,WP_081986191.1-GCM10010198_06660,WP_154787706.1-GLP40_11030,WP_159810858.1,WP_051186408.1-DFR70_111205,WP_083913285.1,WP_213557405.1-KHQ06_35865,WP_040860239.1,WP_120744490.1-D7D52_26715,
23	Motif_23	A0A7G9FWT5_9FIRM_motif_1-A0A061PAT1_9BACL_motif_1	WNTRTATTATATAATAYANW	Type_1	1076	2666	2.4777	WP_090924047.1-SAMN05720606_118103,WP_304544098.1-P6N53_13745,WP_162354609.1-GXP70_00105,WP_028562987.1,WP_218321421.1-I6U48_15740,WP_211142184.1-I6U51_08200,WP_029163720.1-CSCA_1999,WP_073077815.1-SAMN02745823_01747,WP_190931108.1-IDH45_26230,WP_018705392.1,
24	Motif_24	A0A7S7EUT1_9FIRM_motif_1-A0A7W1XTT3_9BACL_motif_1	WATGTAAAGTWWACTTTACATW	Type_3	881	1970	2.2361	WP_014296600.1-Marpi_1116,WP_201275754.1-IBJ83_05975,WP_121175821.1-KGI01_26500,WP_097147763.1,WP_091686556.1-GCM10023142_19560,WP_259866613.1-NYQ66_02795,WP_167872452.1-G4P54_09295,WP_039945368.1-ANASTE_01679,WP_126658298.1-EK386_06875,WP_042159923.1,
25	Motif_25	A0A315YLR8_RUMFL_motif_1-A0A1F6Y7A3_9BACT_motif_1	WATGTAAAGYWWRCTTTACATW	Type_3	513	1181	2.30214	WP_211141776.1-I6U51_06000,WP_055070212.1,WP_004134772.1,WP_126108844.1-EJN90_03250,WP_004113289.1-EGX90_06445,WP_068786071.1,WP_117453914.1-LQE99_20215,WP_271715441.1-bsdtb5_14970,WP_218091889.1-PAESOLCIP111_02101,WP_121175821.1-KGI01_26500,
26	Motif_26	A0A318XNA6_9FIRM_motif_1-A0A0R1S3R1_9LACO_motif_1	GTAAAGTTAACTTTAC	Type_2	221	420	1.90045	WP_003423694.1-KNZ77_08665,WP_134340422.1-E3U55_10745,WP_121127866.1-D8M05_01390,WP_036943392.1-Bccel_5078,WP_047986136.1,WP_271013819.1-PBV87_22525,WP_053986272.1,WP_027624896.1,WP_066417087.1-BC6307_06475,WP_213514928.1-J40TS1_22140,
27	Motif_27	A0A7X9SVH2_9CORY_motif_1-A0A847IE69_9ACTN_motif_1	NATGTCAAGNATNCTTGACATN	Type_3	239	408	1.70711	WP_068116821.1-J2S59_000752,WP_019285357.1,WP_013128666.1-Tpau_4108,WP_188510597.1-GCM10010979_21440,WP_225536116.1-AXX05_10325,WP_010540992.1,WP_344181223.1-GCM10009551_037530,WP_150309074.1,WP_220658525.1-GCM10009581_32680,WP_067779549.1,
28	Motif_28	F5S9N4_KINKI_motif_1-A0A0A5GL96_9BACI_motif_1	GTMAWATATATWTKAC	Type_4	930	1607	1.72796	WP_242206719.1,WP_094967705.1-CA834_05725,WP_100795840.1-JFL43_13120,WP_010097361.1,WP_053601985.1-AM592_00590,WP_307226760.1-J2S08_000736,WP_127742222.1-QP854_12020,WP_072891863.1-SAMN05216225_106012,WP_160920857.1,WP_203249284.1,
29	Motif_29	A0A660DZY8_9LACO_motif_1-A0A318ETH9_9FIRM_motif_1	TTMATRTGAAGTWWACTTCAYATKAA	Type_3	202	422	2.08911	WP_269410971.1,WP_025491018.1-FYJ45_03010,WP_106063967.1-CLLI_18870,WP_117545043.1-DXC51_17465,WP_073384765.1-WAA20_06235,WP_058486471.1,WP_008792784.1-I6I62_08545,WP_268060870.1-OW729_07545,WP_125580696.1,WP_110290829.1-C8E03_103252,
30	Motif_30	A0A4R4J3H5_PHOLU_motif_1-A0A2X3M4G9_ECOLX_motif_1	NTTAAGWWWWCTTAAN	Type_3	230	546	2.37391	WP_215846548.1,WP_064601300.1,WP_090960046.1-SAMN05428971_0685,WP_010247629.1-EBO33_01090,WP_010670839.1-I6L77_10100,WP_083068878.1-EPG66_00215,WP_167013987.1-F3J40_09260,WP_193405336.1-QRY16_09695,WP_140916956.1,WP_096073363.1,
31	Motif_31	A0A562C051_9HYPH_motif_1-A0A3D4DW79_9RHOB_motif_1	NNNWTGCTCAAWATWTTGAGCAWNNN	Type_1	114	124	1.08772	WP_146287198.1,WP_038357621.1-IED13_21470,WP_204241293.1-ILT44_19520,WP_230533727.1,WP_215503889.1-KM031_07490,WP_164623533.1-G4Z14_04160,WP_133486125.1,WP_259775724.1-K3J57_15955,WP_188529763.1-GCM10011358_32140,WP_207184073.1-mvi_63900,
32	Motif_32	A0A5C0B149_9BURK_motif_1-A0A2V4SFH7_9PROT_motif_1	NNWTTTCAYNNNNRTGAAAWNN	Type_3	272	469	1.72426	WP_229743682.1-GCM10011611_25050,WP_342778669.1-E8M01_03415,WP_026379874.1,WP_182950811.1-HLH27_14820,WP_188101185.1-HA482_32885,WP_063682241.1-AXW67_32810,WP_376700327.1-HCN50_27050,WP_334477493.1-V1286_000628,WP_057855887.1-CP49_20315,WP_245504785.1-EDC64_114105,
33	Motif_33	A0A7W9QDE6_9ACTN_motif_1-A0A7K2Z5J2_9ACTN_motif_1	GTNCANTRYANTGNAC	Type_6	595	1558	2.61849	WP_030316574.1,WP_190094612.1-GCM10010278_83550,WP_190104239.1-LDH80_33095,WP_030358650.1,WP_058848854.1-GPA10_26925,WP_190120053.1-GCM10010349_72340,WP_230899584.1-J2N69_04555,WP_150509692.1-CP982_07040,WP_242777868.1-MQP27_47950,WP_189513229.1-GCM10010230_64990,
34	Motif_34	A0A2E7URV5_UNCDE_motif_1-A0A2E9JWY3_9GAMM_motif_1	NNNATGCANTATANTGCATNNN	Type_5	536	953	1.77799	WP_056746950.1-ATF69_3267,WP_010466551.1,WP_274110197.1-OIN59_11030,WP_062841711.1-QEP15_19090,WP_175125893.1-LMG26691_03069,WP_042794737.1-LMG26854_05820,WP_013395643.1-LMG26219_06258,WP_175206615.1-LMG26857_05053,WP_066130025.1-SAMEA3906486_03619,WP_050449754.1-CVS48_13525,
35	Motif_35	A0A536WXB0_9PROT_motif_1-A0A2E6DAC2_UNCPL_motif_1	NNCATGCAMTATAKTGCATGNN	Type_5	357	589	1.64986	WP_010466551.1,WP_056746950.1-ATF69_3267,WP_274110197.1-OIN59_11030,WP_187725335.1-H9K75_07740,WP_340343085.1-WKW82_14935,WP_068642620.1,WP_340333502.1-WKW79_02450,WP_340357575.1-WKW77_14115,WP_251972288.1-CATMQ487_11120,WP_194770079.1-ISG32_05940,
36	Motif_36	B2SY13_PARPJ_motif_1-A0A848IQJ3_9BURK_motif_1	NTNWCAWGYACTATAGTRCWTGWNAN	Type_5	126	169	1.34127	WP_201069788.1-R75483_00474,WP_175149265.1-LMG28614_01893,WP_211610007.1-R69888_01096,WP_153135090.1,WP_028200396.1-OI25_2714,WP_169487823.1-HHL24_23845,WP_175051329.1-LMG24238_03193,WP_115780463.1-DSC91_004074,WP_266239557.1-OSB79_20920,WP_093643125.1-R20943_04587,
37	Motif_37	H1LFJ5_9LACO_motif_1-A0A562K3H7_9BACI_motif_1	GTMAAANNNNTTTKAC	Type_2	832	1427	1.71514	WP_132088459.1-EV212_10261,WP_092353353.1-SAMN04489758_10958,WP_022150925.1,WP_251391607.1,WP_004845455.1,WP_003061262.1-WMO75_08530,WP_004609098.1-NQ543_02230,WP_270602865.1,WP_018659287.1,WP_268752045.1-OW156_03995,
38	Motif_38	A0A6L5EN44_9CORY_motif_1-L8TP41_9MICC_motif_1	AATCGGCANGATCNTGCCGATT	Type_5	271	631	2.32841	WP_182384988.1-HW450_07255,WP_084475221.1,WP_082121242.1-CUTER_03290,WP_147919088.1,WP_188427948.1-GCM10011366_04180,WP_035778704.1-SAMN04488693_10512,WP_241228225.1-EAH68_00905,WP_067503524.1-OHB21_09060,WP_252592194.1-NF556_16815,WP_345153658.1-GCM10023081_40140,
39	Motif_39	A0A4R3NSV9_9HYPH_motif_1-A0A2S8RNQ9_9BURK_motif_1	WWTTTTAGTNNNACTAAAAWW	Type_3	315	402	1.27619	WP_161352679.1-GQE99_16230,WP_198956869.1-J3R84_13770,WP_267989116.1-OQ273_03635,WP_102647494.1-C0Z18_21695,WP_126148547.1-DEVEQU_00032,WP_146297677.1-FQ775_00880,WP_174927902.1-BAN20980_05328,WP_189373686.1-GCM10011290_16760,WP_189351920.1-GCM10011419_03470,WP_272773270.1-PQU96_15315,
40	Motif_40	A0A7J9X8F8_9ACTN_motif_1-A0A3A9JCH5_9PROT_motif_1	WWTTTYANTANTANTRAAAWW	Type_3	405	954	2.35556	WP_202651494.1-JK635_00890,WP_077113567.1-JOC94_001835,WP_165200993.1-G4V62_07950,WP_173058862.1-HPT25_01230,WP_070088612.1,WP_147195210.1-RST01_12450,WP_079495831.1-SAMN02194393_05246,WP_066195443.1-CWS20_12730,WP_132372058.1-EDD68_11338,WP_066228145.1-B5V89_12410,
41	Motif_41	A0A3D4S4Z3_9ENTE_motif_1-D3MR83_9FIRM_motif_1	WWGTTTANTAWTANTAAACWW	Type_3	844	1252	1.48341	WP_194563240.1-IRY55_10335,WP_041085818.1-KP78_04090,WP_105614186.1,WP_028392693.1,WP_181675057.1-HPK16_00425,WP_214176662.1-KI810_16495,WP_132090390.1-EV212_104131,WP_209558553.1-I6N96_15910,WP_078711516.1-SAMN02745191_1094,WP_016340384.1-SSYRP_v1c01280,
42	Motif_42	A0A5C8J5W2_9BURK_motif_1-A0A6L4ZM87_UNCXX_motif_1	NNAWTATCCNAWWWTNGGATAWTNN	Type_3	993	1230	1.23867	WP_284310112.1-GCM10007874_03010,WP_254027382.1,WP_095488152.1-LRP31_10545,WP_091597910.1,WP_145721659.1-GCM10010869_10500,WP_210929069.1-KAQ61_09985,WP_256036517.1-NEI07_17960,WP_183941198.1-GGR91_001297,WP_254509351.1,WP_119745454.1-D3P04_02285,
43	Motif_43	A0A4V5MQW9_9NEIS_motif_1-N9C559_9GAMM_motif_1	NRAWTATCCCAWWWTGGGATAWTYN	Type_3	202	216	1.06931	WP_254027382.1,WP_091597910.1,WP_095488152.1-LRP31_10545,WP_145721659.1-GCM10010869_10500,WP_077292059.1-B0E33_18870,WP_256036517.1-NEI07_17960,WP_190466762.1-H6G03_18920,WP_192244007.1,WP_072790905.1,WP_111547699.1-B5V02_30020,
44	Motif_44	A0A519EG93_9BURK_motif_1-A0A4Q3YYW4_9PROT_motif_1	NNAATATCCNAWWWTNGGATATTNN	Type_3	195	210	1.07692	WP_254509351.1,WP_183941198.1-GGR91_001297,WP_149496396.1,WP_284310112.1-GCM10007874_03010,WP_145721659.1-GCM10010869_10500,WP_091597910.1,WP_013952834.1-CNE_2c11660,WP_191826415.1-H9658_18020,WP_026040060.1-F988_00788,WP_097077665.1-GCM10023206_28660,
45	Motif_45	B0SZG4_CAUSK_motif_1-A0A1V1PK96_9PROT_motif_1	NNAWTATCCCAWWWTGGGATAWTNN	Type_3	344	426	1.23837	WP_284310112.1-GCM10007874_03010,WP_254027382.1,WP_145721659.1-GCM10010869_10500,WP_115315232.1,WP_190466762.1-H6G03_18920,WP_192244007.1,WP_066858313.1-SP90_15305,WP_343219059.1,WP_183941198.1-GGR91_001297,WP_039350363.1-OI69_11580,
46	Motif_46	A0A537L6J4_9PROT_motif_1-A0A5B0E1G7_9HYPH_motif_1	ATCCNAWWWTNGGAT	Type_2	738	1242	1.68293	WP_353330650.1-BSYN_20830,WP_005527381.1-HMPREF0299_5228,WP_044834059.1-SG35_001715,WP_126358380.1-NCTC11466_01560,WP_089389157.1-SAMN06265378_1167,WP_172591805.1-CT3_20550,WP_100850409.1-CVE23_05040,WP_218467400.1-I2494_14150,WP_245497214.1,WP_076724405.1-BTO32_09560,
47	Motif_47	A0A3G8H7F1_9BURK_motif_1-A0A255HWE1_9BURK_motif_1	MAWWTATCYGNNWNNCRGATAWWTK	Type_3	195	672	3.44615	WP_018433135.1-G5S42_04615,WP_206091257.1-IV454_09325,WP_175163235.1-LMG27177_04598,WP_020070369.1-J2W46_005517,WP_091872401.1-SAMN05216204_104252,WP_201645698.1-LMG28140_05792,WP_128590615.1-RW095_09160,WP_029968691.1-CUJ91_25650,WP_172312589.1-GNZ12_19250,WP_054036490.1-R20943_06746,
48	Motif_48	A0A521LQ43_9HYPH_motif_1-A0A5F2A0V6_9LEPT_motif_1	WWTATMCSCTATAGSGKATAWW	Type_3	704	2198	3.12216	WP_020560453.1,WP_004953056.1-D4100_13505,WP_101824077.1-CYR32_09105,WP_261893263.1,WP_045082096.1-C0W36_14330,WP_087037791.1-CBP31_12515,WP_067366163.1-GCM10009131_20510,WP_271281089.1-M8014_03155,WP_080155939.1-CZ809_00592,WP_097576378.1-CN311_25140,
49	Motif_49	A0A7X5QIU7_9GAMM_motif_1-I7ZIC1_9GAMM_motif_1	WTTAYMCSCTATAGSGKRTAAW	Type_3	446	1413	3.16816	WP_020560453.1,WP_004953056.1-D4100_13505,WP_101824077.1-CYR32_09105,WP_006706798.1-RINTU1_02880,WP_261893263.1,WP_015848527.1-Dd1591_4245,WP_274453100.1-IU367_21800,WP_021140474.1,WP_100294842.1-CUC53_14675,WP_101323164.1-FE240_17770,
50	Motif_50	HIPB_ECOL6_motif_1-A0A2V2BNN5_9GAMM_motif_1	WTTATCCCCTNNAGGGGATAAW	Type_3	161	514	3.19255	WP_101737717.1,WP_101824077.1-CYR32_09105,WP_010244879.1-I6L77_11930,WP_261893263.1,WP_161158116.1-I1A42_00270,WP_001516368.1-J8I93_10320,WP_019211224.1-BN68_11255,WP_044523009.1-LA349_25445,WP_123754319.1-QFI96_016665,WP_284193401.1-GCM10007938_32280,
51	Motif_51	A0A2A4UQJ6_9PROT_motif_1-J2IBM0_9HYPH_motif_1	ATATRYWWWWRYATAT	Type_2	336	1000	2.97619	WP_009488340.1,WP_007015800.1-JI59_25590,WP_095084930.1,WP_090483105.1-KCG45_14755,WP_271438929.1,WP_213176918.1-KIH45_15570,WP_324827824.1,WP_064790242.1-DY252_21405,WP_205232197.1-JWG88_02935,WP_181060848.1-H0241_26875,
52	Motif_52	A0A7C1K7F7_UNCFI_motif_1-A0A1H3R845_9PSEU_motif_1	NNCRAACANNTGTTYGNN	Type_3	521	873	1.67562	WP_057978147.1-ABG79_01211,WP_172193148.1,WP_180950830.1-CYJ26_02270,WP_111836830.1-NCTC11535_01605,WP_094693511.1-BAQU_1131,WP_200324167.1-JHE00_28750,WP_137096257.1-FCN18_25160,WP_179530021.1-BKA05_000496,WP_343907264.1-GCM10009606_19000,WP_026410103.1,
53	Motif_53	A0A3D1PVR4_9FIRM_motif_2-A0A3L8PWM0_9GAMM_motif_2	NNRGTTGCWNRYNWGCAACYNN	Type_3	181	194	1.07182	WP_106788546.1,WP_040136743.1-OM33_21695,WP_281872413.1-Selli1_09560,WP_006303419.1-I6G91_00245,WP_015558382.1-RUM_13530,WP_290252305.1-QWY77_11850,WP_146790525.1-ESZ36_18255,WP_248980418.1-L2755_09345,WP_073996585.1,WP_006361958.1-NCTC12994_00617,
54	Motif_54	A0A5Q4SYR6_9ACTN_motif_1-A0A7W3THT2_9ACTN_motif_1	NNNNYTTGCCTCWGAGGCAARNNNN	Type_3	579	1140	1.96891	WP_016471510.1-NR995_01550,WP_187814129.1-H9Y04_13940,WP_261954982.1-OJ254_29055,WP_073925609.1-GCM10018781_35070,WP_270145173.1-O1G21_18295,WP_094217521.1-BEK98_17335,WP_031060862.1,WP_003962499.1-CRV15_02355,WP_228388016.1-FF041_03795,WP_069933359.1-BGK72_30115,
55	Motif_55	A0A7U5CUX3_9SPHN_motif_1-A0A6C1KHL8_XANAU_motif_1	NNWNTRYNGAYTATARTCNRYANWNN	Type_1	642	774	1.20561	WP_051879434.1,WP_027360689.1,WP_202685469.1-JL100_000980,WP_124729358.1-EGC82_02515,WP_170316025.1,WP_145265856.1-V22_38920,WP_145262202.1-V22_20050,WP_188959032.1-GCM10009410_37690,WP_171626772.1-HG263_14330,WP_126127202.1-EJN92_07300,
56	Motif_56	U4QEA3_9HYPH_motif_1-A0A418NLD7_9SPHN_motif_1	NGWTTAYMWACTATAGTWKRTAAWCN	Type_5	313	323	1.03195	WP_120323806.1-FDP22_04235,WP_028755127.1,WP_112130853.1-DPM35_29145,WP_111542261.1-B5V02_00090,WP_007536926.1-BN77_p10845,WP_024020570.1-RLDS_21850,WP_018329010.1-GGD55_003016,WP_012554564.1-Gdia_2792,WP_136542993.1-FAA86_21230,WP_149755954.1-SAMN04515678_106123,
57	Motif_57	A0A2W4M894_UNCPS_motif_1-A0A6L8MT39_9BURK_motif_1	TNTKCNGACTATAGTCNGMANA	Type_5	356	431	1.21067	WP_051879434.1,WP_083623616.1-PL8927_710087,WP_083622658.1-PL9631_950023,WP_245743202.1-SAMN04487931_12021,WP_027360689.1,WP_192599952.1-H4683_003413,WP_168149689.1-G7Y82_18925,WP_017753716.1,WP_223652029.1-KEM63_12190,WP_225926502.1-C4K39_3158,
58	Motif_58	A0A838EQM5_9CHLR_motif_1-A0A6M0BRK9_9CYAN_motif_1	TYTRCRGACTATAGTCYGYARA	Type_1	196	218	1.11224	WP_051879434.1,WP_027360689.1,WP_245743202.1-SAMN04487931_12021,WP_185134058.1-H7B90_01270,WP_168149689.1-G7Y82_18925,WP_225926502.1-C4K39_3158,WP_017753716.1,WP_223652029.1-KEM63_12190,WP_192599952.1-H4683_003413,WP_084370499.1-SAMN04488029_0138,
59	Motif_59	A0A2N1Z6D2_9GAMM_motif_1-A0A380BQ99_9GAMM_motif_1	NAAMYRCGGATTATAATCCGYRKTTN	Type_1	341	345	1.01173	WP_221797867.1,WP_309657016.1-QC823_14245,WP_144373183.1,WP_092429791.1-SAMN05216229_104281,WP_011979093.1,WP_015488489.1-TOL_3396,WP_011638855.1-Sfri_3420,WP_196124053.1-I1A42_16125,WP_105903200.1,WP_220783292.1-TUM4438_43320,
60	Motif_60	A0A4S4ZTG7_9ACTN_motif_1-A0A7Y0CTR5_9MICO_motif_1	SNRNNGTATCCGATCGGATACNNYNS	Type_3	131	138	1.05344	WP_187243016.1-GCM10009780_67370,WP_345000505.1-GCM10020216_087940,WP_326632598.1-OIE67_46405,WP_344888077.1-GCM10022224_071220,WP_346113368.1-GCM10009733_092450,WP_253759651.1-HDA40_004826,WP_307822913.1-JOE61_001959,WP_219532921.1,WP_199257073.1-FO059_04305,WP_020498229.1,
61	Motif_61	A0A4S2AE47_9BACE_motif_1-A0A1P8M2V8_9MICC_motif_1	GNTNRTNNTYNANNTNRANNAYNANC	Type_3	436	1017	2.33257	WP_093182430.1-SAMN05216410_1784,WP_142042091.1-FB566_3700,WP_090789910.1-SAMN05421684_2265,WP_129664543.1,WP_089020004.1-GA0070607_4602,WP_286215923.1-Lsed01_00283,WP_165975414.1-E1298_11210,WP_089330831.1-SAMN05443665_106226,WP_070944425.1-BKG60_05520,WP_051191977.1,
62	Motif_62	A0A430KV83_9GAMM_motif_1-A0A3N5M3X5_UNCAC_motif_1	TTTCCYNNNRGGAAA	Type_2	368	855	2.32337	WP_025164551.1-TMS3_0107210,WP_102606862.1-B0G57_10366,WP_137334162.1-FAZ95_20805,WP_090242456.1-SAMN05216206_2544,WP_113874120.1-DFP76_103440,WP_245546159.1-Mar181_2514,WP_048369155.1-TU84_11235,WP_162893819.1-M3M50_12885,WP_163098358.1-GL267_10905,WP_115467767.1-DN730_08900,
63	Motif_63	R9M667_9FIRM_motif_1-A0A7W9TW69_9BURK_motif_3	NNNNTTGWCAANNNN	Type_1	366	479	1.30874	WP_245583858.1,WP_100991970.1-CWM47_28315,WP_109346062.1-DIR46_15730,WP_109346066.1-DIR46_15755,WP_046976653.1-LGZ99_24055,WP_309251040.1-I6N93_15030,WP_338047391.1-CKY02_22110,WP_205242051.1-JWG43_06685,WP_078502659.1-BVG16_28860,WP_013764922.1-Halhy_2500,
64	Motif_64	A0A844QMG0_9HYPH_motif_1-A0A6M0QNV8_9RHOB_motif_1	TTKACAAAAWWNNNNWWTTTTGTMAA	Type_2	260	292	1.12308	WP_035840720.1-SAMN05444006_1394,WP_280200411.1-QEZ48_20620,WP_054539506.1-GGR17_003126,WP_109611275.1-C7441_101137,WP_187272193.1-FHP08_06675,WP_164533835.1-G5575_07735,WP_248682689.1-M0654_08295,WP_116653679.1,WP_354192546.1-ABID37_000579,WP_175478325.1-SAMN02982931_01465,
65	Motif_65	A0A2D8PA92_9RHOB_motif_1-A0A7X2FUW0_9PROT_motif_1	TCGANNYSSNSSNSSRNNTCGA	Type_3	240	682	2.84167	WP_223000257.1-K7787_01895,WP_189151792.1-GCM10012282_73990,WP_010981654.1-SAV_218,WP_082025445.1-GL4_0754,WP_151114787.1-FRZ61_04690,WP_030343922.1-R2B67_21520,WP_008620646.1-H261_18842,WP_011386516.1-amb4167,WP_163673773.1-G4223_00760,WP_112141855.1-CU669_00510,
66	Motif_66	A0A4U3CIT8_9ACTN_motif_2-A0A5B7RGY9_9ACTN_motif_2	SNNNGTGANNNNNNTCACNNNS	Type_3	340	367	1.07941	WP_235736587.1,WP_091157067.1-SAMN05660209_02768,WP_091319994.1-SAMN04488085_101203,WP_208263089.1-J4573_47825,WP_012950594.1-Gobs_4622,WP_345355544.1-GCM10023195_38150,WP_107773447.1,WP_110905820.1-SAMN06273567_101329,WP_191277389.1-GCM10011376_00770,WP_141015543.1,
67	Motif_67	A0A285S5T8_9RHOB_motif_1-A0A1I7BQ75_9BACT_motif_1	NNAWNNYNGTNACNRNNWTNN	Type_3	299	434	1.45151	WP_063237168.1-JTE92_16605,WP_316980025.1,WP_099862346.1-CS062_14550,WP_009542643.1-C882_2248,WP_126995079.1-EJ913_04175,WP_083763954.1-Sfum_1065,WP_141731395.1,WP_058309606.1-PH7735_00350,WP_092782215.1-SAMN05421720_1026,WP_128198114.1-ENE75_10040,
68	Motif_68	A0A844TC46_9BRAD_motif_1-A0A4Y9REH7_9CAUL_motif_1	AAWMNANKGRCTATAGYCMNTNKWTT	Type_1	185	187	1.01081	WP_197957752.1-HZZ13_00525,WP_035711373.1-CIT37_03565,WP_100235536.1-GPL20_10885,WP_128948234.1-XH84_10355,WP_229166602.1-H8B02_12905,WP_135174415.1-E4K65_12500,WP_092218203.1-WN72_09650,WP_245471678.1-XH84_10155,WP_091967099.1-GA0061098_104328,WP_207837993.1-J4P68_0036290,
69	Motif_69	A0A7K3Y022_9ACTN_motif_1-A0A4U9RJD2_HATHI_motif_1	WNTRYCAACNNNNGTTGRYANW	Type_3	246	293	1.19106	WP_087192332.1-B5F44_15240,WP_242999288.1-C7256_28375,WP_315969530.1,WP_040412142.1-NQ535_07655,WP_087190684.1-B5F44_06030,WP_283831401.1-QNJ86_04510,WP_075576257.1,WP_216440914.1-KQI86_18535,WP_021422740.1-I6I62_04970,WP_158424527.1-OCV88_05250,
70	Motif_70	A0A7W9Q755_9ACTN_motif_1-A0A841AM23_9MICO_motif_1	GNAWCGGCAACNNNNGTTGCCGWTNC	Type_3	355	360	1.01408	WP_122196770.1-EBO15_24420,WP_359885672.1-ABZ693_35770,WP_141812280.1-FB390_5737,WP_074588663.1-BJY19_001873,WP_059006057.1,WP_185026050.1-GCM10018773_05470,WP_068065470.1,WP_097245705.1-SAMN04244553_3410,WP_323372196.1-FFZ77_24855,WP_111135004.1-C1I99_15895,
71	Motif_71	A0A852WWR9_9MICO_motif_1-A0A1I5WM74_9PSEU_motif_1	WTYGRCAAANNNNTTTGYCRAW	Type_3	586	586	1	WP_184599209.1-GCM10010313_69400,WP_328416163.1-OG542_35150,WP_193482234.1-RI060_36700,WP_215122900.1-KJK29_33470,WP_354739879.1-ABZ250_13210,WP_345665912.1-GCM10023086_71550,WP_059417709.1-SAZU_3215,WP_344642388.1-GCM10010398_12000,WP_051745057.1,WP_070028128.1-SAMN04490357_1652,
72	Motif_72	A0A6B3C5Q7_9ACTN_motif_1-A0A6B3FGW2_9ACTN_motif_1	NRKTTAANCNNNNGNTTAAMYN	Type_3	142	301	2.11972	WP_033328572.1,WP_035839063.1,WP_030019414.1,WP_152371403.1-CP977_33285,WP_261950698.1-M4914_23375,WP_334558257.1-QBA37_34710,WP_135340647.1-E4099_21025,WP_218053223.1,WP_211831641.1,WP_211835088.1,
73	Motif_73	A0A2H0NKK0_9PROT_motif_1-A0A4R3M1W8_9BURK_motif_1	MYYTATMGGGCGNCGCCCKATARRK	Type_3	141	187	1.32624	WP_153111145.1,WP_017936955.1,WP_043218883.1-CL52_04995,WP_011806687.1,WP_066918466.1-ACG33_02645,WP_343819580.1-GCM10009125_01650,WP_228507970.1-FLG15_12385,WP_180678621.1-H0E84_10620,WP_225209786.1-H9658_05905,WP_074059305.1-BJD12_03160,
74	Motif_74	A0A4Y4KGW3_9ACTN_motif_2-A0A7H8LSS8_9ACTN_motif_2	NYCCYAGSCTRGGRN	Type_3	513	539	1.05068	WP_190072715.1-GCM10018780_55080,WP_346185889.1-GCM10022295_80160,WP_189922340.1-Saso_18820,WP_150505451.1-CP983_40815,WP_194038491.1-IM697_25820,WP_319726712.1-PV682_11000,WP_229857695.1-GCM10010510_12970,WP_010356475.1-J8M50_44790,WP_150469289.1-CP966_00955,WP_289782093.1-NFX46_23840,
75	Motif_75	A0A7M1KHH8_9PSED_motif_1-A0A246HLD7_STEMA_motif_1	GTNAYGTATACRTNAC	Type_4	112	211	1.88393	WP_217841355.1-KSS94_01520,WP_050703390.1-HU751_016775,WP_175556064.1-Avin_20520,WP_217886712.1-KSS93_00450,WP_089390530.1-SAMN06295949_10548,WP_043318092.1-PcP3B5_10810,WP_038665611.1-PszF2a_18000,WP_096048929.1,WP_026083668.1,WP_135292320.1-DYL59_29520,
76	Motif_76	A0A847A7K7_9MICO_motif_1-A0A0X8JMK3_9BACT_motif_1	SNGAARWWNNNNNNWWYTTCNS	Type_3	773	1104	1.4282	WP_013882668.1-Celgi_0625,WP_289331020.1-QUC20_04030,WP_114588209.1-VC184_03860,WP_052113383.1-AFE02nite_03350,WP_130101823.1-EUA98_06310,WP_084361713.1,WP_229747254.1-GCM10009774_02070,WP_203677037.1-Asi03nite_08440,WP_179813756.1-FHU37_001870,WP_092448380.1-CLE01_21860,
77	Motif_77	A0A4R6DII9_9MICO_motif_1-A0A2V9CLA2_UNCAI_motif_1	NATGTNNNCGWWCGNNNACATN	Type_5	485	1214	2.50309	WP_063700867.1-AYJ54_13740,WP_063681762.1-AXW67_29690,WP_253832738.1-APR03_000633,WP_085021101.1-B5808_18315,WP_159407833.1-EBN15_19315,WP_188687294.1-GCM10007173_34160,WP_158047680.1,WP_343034535.1,WP_244486226.1,WP_111418605.1-CH341_08460,
78	Motif_78	A0A7Y0UHX4_9ACTO_motif_1-A0A833GZ72_9LEPT_motif_1	ACAAMNNNNNNNNNNNNNNNKTTGT	Type_3	598	642	1.07358	WP_310546972.1-RIL96_00140,WP_066487173.1,WP_075691848.1-CSPHI_05585,WP_061923073.1-AWU68_2452,WP_070159479.1-GCM10010529_01290,WP_075664052.1-CFRA_07175,WP_160669652.1-GU243_01665,WP_345038611.1-GCM10022262_11190,WP_207615231.1-J1902_05435,WP_168445894.1-HF995_00505,
79	Motif_79	A0A7W6WX89_9BRAD_motif_1-A0A6P0DXJ5_RHILE_motif_1	AATGATMYGTWWACRKATCATT	Type_3	128	393	3.07031	WP_231318421.1-LQG66_25580,WP_094473010.1-CHU93_04775,WP_057854146.1-CP49_24200,WP_091840099.1-SAMN04515666_108206,WP_215505570.1-KM031_19620,WP_219746368.1-KX729_31315,WP_126922336.1-EFQ99_17890,WP_080138906.1-FBZ95_11323,WP_231564835.1-CG50_10270,WP_026160331.1-OLZ32_27440,
80	Motif_80	B5H8E3_STRE2_motif_1-A0A6B3I736_9ACTN_motif_1	TAWGCCCNNNNTGCANNNNGGGCWTA	Type_4	311	313	1.00643	WP_280846904.1-GCM10017562_01140,WP_209265221.1-JW592_13170,WP_226028468.1,WP_190035738.1-GCM10010515_27430,WP_062437631.1,WP_176903019.1-SAMN05421874_104292,WP_257631473.1-NQU54_14935,WP_186777942.1,WP_185036149.1-GCM10018773_62390,WP_214110791.1,
81	Motif_81	A0A6L7X1E7_UNCCH_motif_1-A0A2I0N1C0_9CLOT_motif_2	ATTMYGNTNWNANCRKAAT	Type_3	177	358	2.0226	WP_061794355.1-NCTC10335_03219,WP_119072001.1,WP_114744944.1-DFR59_103116,WP_090675752.1-SAMN04487970_104839,WP_160042966.1-J2TS6_40370,WP_115450594.1-DRW41_03720,WP_084046517.1-SAMN00790413_04432,WP_013239386.1-CLJU_c27390,WP_175398598.1-HP552_27730,WP_136607468.1,
82	Motif_82	A0A370RTX5_9ACTN_motif_1-A0A0Q5QSM7_9NOCA_motif_1	GSSGTTYCGCCSWSGGCGRAACSSC	Type_3	661	710	1.07413	WP_101435493.1-ATK30_2210,WP_184854335.1-RFN52_02320,WP_130479123.1-EWH70_31040,WP_086855001.1-GCM10010255_79590,WP_086604675.1-CA983_34220,WP_150478525.1-CP976_00825,WP_322722625.1-FNH04_05465,WP_359763438.1-ABZ948_26230,WP_030613707.1,WP_329344277.1-GCM10022232_41010,
83	Motif_83	A0A7Z0IKJ9_9ACTN_motif_1-A0A255H2X3_9ACTN_motif_1	SGTTCYGCYSWSRGCRGAACS	Type_3	995	1039	1.04422	WP_210096354.1-JOF42_000435,WP_344752366.1-GCM10022287_11790,WP_120790605.1-D7I44_17200,WP_060922569.1-SAMN04489809_1900,WP_029153373.1,WP_060927698.1,WP_247982406.1-KV394_04475,WP_147038243.1-MAE01_07680,WP_124896673.1-F6A08_01925,WP_079113797.1,
84	Motif_84	A0A5R8ZLK5_9ACTN_motif_1-A0A4R2DKJ6_9NOCA_motif_1	SNSNKTYCGCYSNSRGCGRAMNSNS	Type_3	157	166	1.05732	WP_338073858.1-GTR02_16120,WP_308470284.1-F1544_22475,WP_180936611.1,WP_343918170.1-GCM10009623_21040,WP_072844130.1-SAMN05444580_102337,WP_310520083.1-RH861_05265,WP_344294347.1-GCM10009749_11440,WP_084184129.1-SAMN05443544_3614,WP_189084603.1-GCM10010196_14830,WP_179552373.1-BJY17_003331,
85	Motif_85	A0A7J9XP64_9PSEU_motif_1-A0A292YYI5_9PSEU_motif_1	RSNCGTYCGCCMWKGGCGRACGNSY	Type_7	280	303	1.08214	WP_154756337.1-GKO32_09110,WP_170200628.1-FCN18_31745,WP_110338757.1-BA062_19305,WP_033432651.1-EKG83_38910,WP_184690508.1-FHS29_002270,WP_204844143.1-JOE68_004386,WP_259623873.1-NZH93_16095,WP_168522823.1-HFP15_38340,WP_230570246.1-LNK82_30025,WP_184923536.1-F4560_004955,
86	Motif_86	A0A6N2YS86_STASI_motif_1-A0A2B0MEB8_BACCE_motif_1	TATAWTGTMCAWWWTGKACAWTATA	Type_2	240	392	1.63333	WP_127738114.1-QP854_09195,WP_031417460.1-NXZ79_14425,WP_121682481.1-D9X91_20300,WP_207651370.1-CLFE_047210,WP_211556451.1-J9317_03220,WP_102275211.1,WP_017000206.1,WP_152154663.1-F9802_18905,WP_089986281.1-GCM10017717_17450,WP_028402855.1,
87	Motif_87	A0A7C2HXW2_9RHOB_motif_1-A0A0Q6LDG9_9HYPH_motif_1	WWKTTYMCYNWNRGKRAAMWW	Type_3	202	210	1.0396	WP_008835932.1-MAXJ12_11507,WP_077381451.1-BQ8794_50498,WP_254018792.1-MES5069_30104,WP_258119350.1-IHQ72_30425,WP_095483896.1-LRP31_29785,WP_095495023.1-CIT26_24775,WP_354488426.1-ABID19_000977,WP_123146952.1-BQ8482_111387,WP_145713723.1-GCM10010869_68350,WP_065008325.1-CIT31_08270,
88	Motif_88	M9RBM9_9RHOB_motif_2-A0A418ZXD9_9RHOB_motif_2	SRCCATSGYSGTSACSRCSATGGYS	Type_7	420	491	1.16905	WP_373280270.1-LX81_00912,WP_050662205.1,WP_212705291.1-KDD17_03445,WP_189682065.1-GCM10017056_41760,WP_100163661.1-CVM52_16995,WP_311690399.1-RM543_08100,WP_103256634.1,WP_253089846.1-NHN26_13060,WP_108851529.1-DEA8626_00561,WP_132950468.1-EV663_10243,
89	Motif_89	A0A327KHX3_9HYPH_motif_1-A0A6I3S895_9BURK_motif_1	NAAYTGGMRNRTNAYNYKCCARTTN	Type_7	828	840	1.01449	WP_032906974.1-FOC38_01625,WP_039387307.1-EPG66_20650,WP_102587158.1-KEHDKFFH_12250,WP_054697101.1,WP_123801365.1-BBB56_13050,WP_136549875.1-soil367_15195,WP_089706819.1-SAMN04487951_10992,WP_285391790.1-QPM17_15665,WP_061332719.1-MAALD49_23340,WP_099620049.1-CLH62_20595,
90	Motif_90	W5WN35_9PSEU_motif_1-A0A838SXN7_9ACTN_motif_1	GTCYTGCKGAMSRYSKTCMGCARGAC	Type_7	550	571	1.03818	WP_067990758.1-DFR76_101500,WP_062969461.1,WP_240958273.1,WP_073495165.1-SAMN05216499_103317,WP_073382027.1-SAMN05421803_11932,WP_099219517.1-E5Z02_02990,WP_367501292.1-ABT013_23800,WP_218134017.1-SAMN05216553_1377,WP_112467230.1,WP_142229607.1-FHX79_113799,
91	Motif_91	A0A1V5K3U5_9BACT_motif_1-A0A3N5GL24_UNCCH_motif_1	KTYTTNAYRAANSSNTTYRTNAARAM	Other	540	546	1.01111	WP_219618201.1,WP_218958866.1-GS424_014265,WP_229800821.1-GCM10007158_12040,WP_114568445.1-C1877_03975,WP_087190987.1-B5F44_07655,WP_007156363.1-HNQ46_001874,WP_248885626.1,WP_242162885.1-LPT13_01780,WP_209458565.1-J2Z34_000803,WP_171837323.1-HN018_28340,
92	Motif_92	A0A1V5JCP3_9DELT_motif_1-A0A3B9YGX9_UNCEL_motif_1	KTYTTNAYRMATSSATKYRTNAARAM	Other	300	331	1.10333	WP_218958866.1-GS424_014265,WP_219618201.1,WP_248885626.1,WP_028324483.1,WP_209458565.1-J2Z34_000803,WP_016363707.1-LM010_16810,WP_112091669.1-WMO20_07730,WP_087912433.1-LACSTY_001864,WP_235607357.1-B1400_1181,WP_125127958.1-EBB54_14860,
93	Motif_93	A0A535KAH7_UNCCH_motif_1-A0A4R1FGJ5_9NOCA_motif_1	GYSNTSCNGAMSRYSKTCNGSANSRC	Type_3	213	372	1.74648	WP_344081532.1-GCM10009681_28820,WP_189062041.1-GCM10012275_62510,WP_218134017.1-SAMN05216553_1377,WP_166048569.1-G7043_22780,WP_203738501.1-Acy02nite_09050,WP_091584135.1-GA0070622_5660,WP_239153815.1-Val02_90210,WP_308209063.1-NE236_05515,WP_239095641.1-Vlu01_04170,WP_197007414.1-IW245_007112,
94	Motif_94	A0A501WZ12_9GAMM_motif_1-A0A1V5VD00_9BACT_motif_1	GYYTTNKTNNANATNTNNAMNAARRC	Type_6	166	281	1.69277	WP_149766829.1-SAMN05421641_13925,WP_205214510.1-JW498_21110,WP_219702396.1,WP_165312564.1-G5S32_14170,WP_265678011.1-MD535_25155,WP_047880721.1-ABT56_20175,WP_062372690.1-LL249_04950,WP_036507664.1-D791_00666,WP_244923372.1-CES85_3194,WP_094509116.1-CEV31_3580,
95	Motif_95	A0A4Q9VE39_9HYPH_motif_1-A0A1S2CXP8_AERSO_motif_1	TTYTTNGYNWANSSNTWNRCNAARAA	Type_7	481	496	1.03119	WP_085127285.1-SAMN06265365_15316,WP_006461557.1-HFRIS_002074,WP_120796378.1-BDD21_5455,WP_217965386.1-KVP10_14815,WP_132000218.1-WB794_03650,WP_215339742.1-JKL49_08315,WP_027297422.1-NCTC13291_04325,WP_185265496.1,WP_044500200.1-BN1049_02406,WP_129355638.1-C3Y92_19695,
96	Motif_96	A0A7C9GKX0_9GAMM_motif_1-J3DI45_9GAMM_motif_1	TTYTTNNYNNANSSNTNNRNNAARAA	Type_7	199	211	1.0603	WP_231853677.1-EbC_08720,WP_066521707.1,WP_067421833.1-MNY66_16605,WP_066491204.1-GCM10011515_27000,WP_010303241.1-PEC302110_38650,WP_225086461.1,WP_039350065.1-OI69_11025,WP_096341764.1-COC42_02930,WP_100159902.1,WP_039320190.1-GT391_07870,
97	Motif_97	A0A315ZZL4_9ACTN_motif_1-A0A239QQZ4_9MICO_motif_1	GGNKCGNSSTACSGTASSNCGMNCC	Type_1	140	147	1.05	WP_030150559.1-EQW73_00570,WP_191790629.1-JOD48_001670,WP_056648772.1-OERS_40340,WP_182614568.1-FHX71_000851,WP_265523286.1,WP_162290266.1-GYH36_15080,WP_047234712.1-FIC82_013625,WP_021483863.1-E1O70_16620,WP_229244627.1-LGQ04_14420,WP_125775252.1,
98	Motif_98	A0A838UZV6_9ACTN_motif_1-A0A1F2UA41_9BACT_motif_1	NYRNGTYTTYTTNAARAARACNYRN	Type_3	643	686	1.06687	WP_142835830.1-FEV53_16215,WP_117297214.1-D0Y96_000570,WP_263408950.1,WP_068802906.1-PG2T_03835,WP_201090827.1-CCR95_00270,WP_188102633.1-HA482_11440,WP_308948163.1-SH580_16030,WP_160586826.1-HG718_11245,WP_320295365.1-RFM52_04720,WP_217965092.1-KVP10_13295,
99	Motif_99	X5PTG7_9HYPH_motif_1-A0A1R4J1K0_9MICO_motif_1	NYCACTKAACANNNTGTTMAGTGRN	Type_3	196	217	1.10714	WP_358353723.1-AB0C36_14590,WP_344993617.1-GCM10020216_057140,WP_101784902.1,WP_105805557.1-B4915_09595,WP_281468446.1-QI554_10570,WP_090929788.1-SAMN05421869_102520,WP_225963522.1-H4W80_003712,WP_281398362.1-HD596_011313,WP_281429205.1,WP_268961113.1-ITP53_23280,
100	Motif_100	A0A837N9R8_9GAMM_motif_1-A0A328EG74_9BACT_motif_1	NNGTGGWAATCGWCGATTWCCACNN	Type_7	852	956	1.12207	WP_189439760.1-GCM10008098_06880,WP_114845600.1-DVJ77_11295,WP_369492871.1-AB7878_02655,WP_266157717.1,WP_017462223.1,WP_144813427.1-IP93_01279,WP_159015908.1,WP_060641242.1,WP_284322122.1-GCM10007901_33740,WP_343787380.1-GCM10009105_07840,
101	Motif_101	A0A1G2RNP9_9BACT_motif_1-A0A7W5DRM7_9PORP_motif_1	TNWKKGNTTTNTTAANAAANCMMWNA	Type_3	686	934	1.36152	WP_025060816.1-Z948_3563,WP_022432063.1-ERS852420_02351,WP_224489231.1-LB450_12225,WP_203143281.1,WP_111493362.1,WP_171837323.1-HN018_28340,WP_099117201.1-Xish_01324,WP_265720623.1-OQE62_03590,WP_162418778.1,WP_158857366.1,
102	Motif_102	A0A401WXR1_ACEPA_motif_1-K2EX04_9BACT_motif_1	WATGTARYMYNNRKRYTACATW	Type_3	158	245	1.55063	WP_319566908.1-SLU04_RS00745,WP_119310130.1,WP_145717449.1-GCM10010869_56180,WP_013533370.1-Mesau_05682,WP_026188835.1-EFQ99_33510,WP_081279418.1,WP_184878929.1-HNQ71_006845,WP_115734040.1-NCTC10684_05004,WP_126009867.1-D5400_09995,WP_100175535.1-TSA1_05765,
103	Motif_103	A0A2T0RYL9_9RHOB_motif_2-A0A348WIG4_9RHOB_motif_3	KNCARSMYSGCSNNSGCSRKSYTGNM	Type_3	231	458	1.98268	WP_090025980.1-SAMN05421850_101408,WP_136338704.1-E7681_07780,WP_149786020.1-SAMN05444142_1011143,WP_160971614.1-GR167_01210,WP_058861576.1-AVJ23_07705,WP_072504529.1-PhaeoP97_01493,WP_197915968.1,WP_212699331.1-IT775_01715,WP_111735174.1,WP_217779306.1-KUH32_14460,
104	Motif_104	W0I0I7_9GAMM_motif_2-A0A1B9NZN7_ALILO_motif_2	NNTNAGCCARNNNNNNYTGGCTNANN	Type_7	156	160	1.02564	WP_084336877.1,WP_001033078.1,WP_090407663.1-SAMN04490186_5735,WP_230432524.1,WP_088207089.1,WP_233089297.1-LU361_13200,WP_090266853.1-SAMN05216272_111132,WP_091003926.1-SAMN05518863_106170,WP_340610033.1-WLF18_01670,WP_070086598.1-OZ911_08375,
105	Motif_105	A0A2R8C2B8_9RHOB_motif_1-A0A7U9KWH3_9ACTN_motif_1	ATNYGRGAWAWTWTCYCRNAT	Type_6	353	360	1.01983	WP_042325506.1-I6I06_22905,WP_345959528.1-WI697_18680,WP_160773828.1-GR183_01595,WP_032955716.1-NCTC13199_00629,WP_235855024.1-C1J01_41795,WP_246074566.1-E1286_07860,WP_137314125.1-FCL38_13205,WP_118180238.1,WP_154560436.1-OSB79_17525,WP_127933162.1-EDD27_3267,
106	Motif_106	A0A7K0PYR2_UNCAC_motif_1-A0A506Y1Z0_9MICO_motif_1	RSGNTATCTCANATNTGAGATANCSY	Type_3	1148	1178	1.02613	WP_208212124.1-KG102_13110,WP_224273699.1,WP_129454008.1-EUA07_05550,WP_231252250.1,WP_172272299.1-SHK17_10135,WP_254182941.1-NCI01_18370,WP_230443059.1-LN652_02095,WP_223399446.1-K8W59_08625,WP_112245531.1,WP_099176720.1-QBA37_27955,
107	Motif_107	A0A7W0H7S0_9ACTN_motif_2-A0A1X4I6N5_9ACTN_motif_2	YNNCSANSGTGCNGCACSNTSGNNR	Type_3	445	463	1.04045	WP_150248773.1-CP973_37140,WP_093661126.1-SAMN05444921_12861,WP_055534119.1-CP975_16225,WP_230901536.1-J2N69_16935,WP_055565900.1,WP_017945939.1-DDW44_06430,WP_031191907.1,WP_003983059.1-SRIM_023980,WP_219688986.1-GKQ77_13595,WP_138896944.1-GCM10010346_49930,
108	Motif_108	A0A2T8HLM2_9SPHI_motif_1-A0A7J5WNU6_9BACT_motif_1	WWTRCTAAWWWWWTTAGYAWW	Type_3	739	1632	2.20839	WP_111590242.1-CLV59_101314,WP_143307791.1,WP_114677548.1-DVK85_05880,WP_135218596.1-E0W68_06430,WP_146857634.1-CCY01nite_04030,WP_298716553.1-WJU16_09015,WP_109694089.1,WP_126245145.1,WP_341842990.1-WJU22_09430,WP_119076521.1,
109	Motif_109	A0A1I2KP20_9ACTN_motif_1-A0A6L9S5Z2_9ACTN_motif_1	WTTGCAAGCRSSYGCTTGCAAW	Type_3	595	597	1.00336	WP_189520558.1,WP_030808580.1,WP_030367119.1,WP_048475730.1-ACS04_07420,WP_156727457.1,WP_086568554.1,WP_190113024.1-LE181_24560,WP_058045683.1-GCM10010324_30970,WP_189889149.1-GCM10010381_44170,WP_093445286.1-GCM10010221_68640,
110	Motif_110	A0A538DD32_UNCAC_motif_1-A0A6F8YDB9_9ACTN_motif_1	NNNGTGCTWGCWATWGCWAGCACNNN	Type_3	1933	2106	1.0895	WP_012851042.1-Tcur_0663,WP_072690696.1,WP_370182771.1,WP_012689029.1-JWS13_34850,WP_005261063.1-K2Z90_005906,WP_043847863.1-AORI_0443,WP_051972878.1-AJAP_37435,WP_007030836.1-H074_14692,WP_091599887.1-SAMN04489729_4417,WP_126733366.1-NQK81_20610,
111	Motif_111	A0A841BQP1_9ACTN_motif_1-A0A2A8GZB7_9BACI_motif_1	NNYGCTWGCWNNWGCWAGCRNN	Type_3	169	316	1.86982	WP_188784719.1-GCM10011584_28860,WP_239145275.1-J3R03_009123,WP_142039469.1-FB566_2643,WP_016810736.1-FB564_0875,WP_074314878.1-SAMN04489832_4229,WP_239175070.1-Acy02nite_44390,WP_111649781.1-B0I29_106144,WP_188120042.1-BJ964_001549,WP_089253581.1-SAMN05421812_113162,WP_090791581.1-SAMN05421684_2908,
112	Motif_112	A0A318HWL2_9FLAO_motif_1-A0A850NLK2_9FLAO_motif_1	WNRTTATCATATATGATAAYNW	Type_1	169	263	1.55621	WP_072546658.1,WP_127340878.1-D0817_24350,WP_017141732.1,WP_318350818.1-AQPE_2014,WP_038560701.1-SAMN05444285_12352,WP_252112692.1-NE848_09090,WP_315814218.1,WP_193844450.1-C4F50_00330,WP_027291557.1,WP_343332784.1-OU798_08875,
113	Motif_113	A0A1F6T5K2_9PROT_motif_1-A0A2U3L9E1_9BACT_motif_3	YKYNGWGATMGTCGACKATCWCNRMR	Type_3	570	646	1.13333	WP_145629818.1-LPJ38_28410,WP_092256841.1-SAMEA4530656_01474,WP_336492172.1,WP_155053384.1-GJ743_18525,WP_344373445.1-GCM10009819_22280,WP_259509765.1-N1027_18050,WP_105186821.1-MPLG2_3248,WP_339393707.1-KACC15558_02570,WP_189031045.1-GCM10011610_43450,WP_128951237.1-XH91_14715,
114	Motif_114	U7UB26_9FIRM_motif_1-F0GY36_9FIRM_motif_1	TTAAATWWWATTTAA	Type_2	146	619	4.23973	WP_209456647.1-J2Z43_001585,WP_139490654.1,WP_342590791.1-J2Z71_000040,WP_205174492.1-JOC86_003873,WP_336771134.1,WP_010787630.1-AAHT65_09655,WP_273848106.1,WP_037351351.1,WP_102198231.1-CJ192_06620,WP_083635563.1-HKO22_08605,
115	Motif_115	A0A6L7TCL4_9GAMM_motif_2-J4V962_9BACT_motif_2	RANKANATNRCNCGNGYNATNTMNTY	Type_5	398	406	1.0201	WP_044435416.1-N826_27505,WP_161720120.1-GTZ99_14420,WP_068802906.1-PG2T_03835,WP_171837323.1-HN018_28340,WP_187635592.1-F6X42_18560,WP_233217385.1-C0Z18_18750,WP_233352434.1-X907_0031,WP_179403250.1,WP_247029104.1-MWN34_10730,WP_229012064.1-R69919_01193,
116	Motif_116	A0A501WZ12_9GAMM_motif_2-A0A7X2SEH2_9GAMM_motif_2	SAARRNAWNSSNCGNSSNWTNYYTTS	Other	112	112	1	WP_068996960.1-BFW38_02450,WP_183455841.1-FHS09_000248,WP_211536131.1-J9B83_07480,WP_092594018.1-SAMN02927930_02137,WP_242287720.1-L3081_18750,WP_099117201.1-Xish_01324,WP_099133893.1-BDE27_0707,WP_038185239.1-M5U04_15310,WP_193194124.1,WP_008222555.1-RNAN_2719,
117	Motif_117	A0A7V8ADN1_UNCEL_motif_1-A0A3D4W8T6_9BACT_motif_1	AANKCTACWKAYWRTMWGTAGMNTT	Type_5	592	666	1.125	WP_011074342.1-SO_A0002,WP_041628670.1,WP_246166930.1-F6V25_02145,WP_013454074.1-Ftrac_1946,WP_101497888.1,WP_225565048.1-LEP48_07935,WP_033827200.1,WP_147389078.1-PPE03_05720,WP_236651155.1-GTZ97_11485,WP_285610009.1,
118	Motif_118	A0A4R0X866_9BURK_motif_3-A0A3S5DMV4_SALET_motif_3	RTNNCNSSGTCRATYGACSSNGNNAY	Type_1	189	222	1.1746	WP_160621259.1-C7M51_01544,WP_048223019.1,WP_141175333.1-FKM52_06200,WP_038625693.1,WP_154143643.1-QFI96_014215,WP_044177742.1,WP_108477017.1-GCM10011445_29010,WP_136345637.1-DJ535_24360,WP_129196749.1-D5F51_11165,WP_065356328.1-AX392_RS06570,
119	Motif_119	A0A1H4HFT6_9BACI_motif_3-A0A385YW19_9BACL_motif_3	TTTSTNNTARTGSCAYTANNASAAA	Type_3	467	479	1.0257	WP_100798080.1-JFL43_18915,WP_047944406.1-FOC77_01040,WP_153789917.1-GI584_00625,WP_091486822.1-SAMN04487943_12415,WP_208585549.1,WP_153837200.1,WP_026287407.1,WP_163583021.1,WP_061528439.1-AXI59_17650,WP_274308746.1,
120	Motif_120	A0A7I7Y379_9MYCO_motif_2-A0A537Z2P1_UNCAC_motif_1	GCTARCTWKTGCWWGCAMWAGYTAGC	Type_4	271	271	1	WP_260992609.1-N4S67_09040,WP_070185220.1-BKG60_19845,WP_019345135.1-AWB98_25210,WP_090343503.1-CPGR_03187,WP_090276241.1-CPGR_01565,WP_243070128.1-K9U37_01000,WP_163806477.1-MANY_46970,WP_264023108.1-H7I57_09090,WP_036401266.1-BN977_04296,WP_163779308.1-MCOO_39120,
121	Motif_121	C6W1S9_DYAFD_motif_1-A0A369Q8V3_9BACT_motif_1	TTNKCWKTTTKGKMCMAAAMWGMNAA	Type_3	216	287	1.3287	WP_142783527.1,WP_109321899.1-HME7025_00245,WP_241275415.1-MM213_11845,WP_373282203.1-GCM10010993_03170,WP_146932119.1-ES724_08275,WP_116879495.1-DXU93_01630,WP_228780277.1,WP_182207020.1-H3Z82_18565,WP_394333702.1-SAMN05192553_1093,WP_317490759.1-RT717_05630,
122	Motif_122	A3JUF6_9RHOB_motif_2-A0A3B9BVR8_9RHOB_motif_2	KAAAANNNSKYRWYRMSNNNTTTTM	Type_3	268	280	1.04478	WP_121634222.1,WP_099247949.1-CLV87_3680,WP_035251167.1-ATO10_10245,WP_085849621.1-PAM7971_02504,WP_050662857.1,WP_138839767.1-FGK63_01160,WP_043146427.1-CDZ96_17630,WP_218451216.1-KJP30_20435,WP_342588762.1,WP_183966252.1-GGQ68_002459,
123	Motif_123	A0A345GV81_9FLAO_motif_1-A0A1Q6RUC9_9FIRM_motif_1	RMYTATARTNCRWYGNAYTATARKY	Type_5	275	280	1.01818	WP_259263059.1-NK987_05480,WP_092789535.1-SAMN04487988_10386,WP_241410664.1-MM213_06435,WP_242947412.1-SAMN02746098_00253,WP_154407504.1-FYJ84_10075,WP_161641207.1-GTZ96_003490,WP_143387913.1-FNW38_16220,WP_189585883.1-GCM10008106_34750,WP_062040969.1-TBC1_111756,WP_083508439.1-HMPREF1863_00018,
124	Motif_124	A0A372ZKV8_9ACTN_motif_2-A0A117PWK6_9ACTN_motif_2	CCCNNCAKCCTAGGMTGNNGGG	Type_1	209	214	1.02392	WP_345046391.1-GCM10010521_01710,WP_186779567.1,WP_043485901.1,WP_329512742.1-VXC91_42705,WP_083102288.1-B1H19_00390,WP_345328842.1-GCM10010505_43590,WP_263233929.1-N8I84_37350,WP_055705893.1-FB563_0005,WP_034087966.1,WP_193450143.1-GCM10010308_68840,
125	Motif_125	A0A6N7HW75_9PSEU_motif_2-A0A7J9XP64_9PSEU_motif_2	KNSCSCNCWCGKTAMCGWGNGSGSNM	Type_1	201	226	1.12438	WP_199431880.1,WP_067590833.1-SAMN05421854_103385,WP_162834710.1,WP_167754095.1,WP_182893390.1-H4281_25170,WP_326837208.1-VSH64_20300,WP_167442106.1-ATK30_8865,WP_003066272.1,WP_043785204.1,WP_257923413.1-M8542_28860,
126	Motif_126	A0A7L6BAT8_9ACTN_motif_1-A0A2W2CVF5_9ACTN_motif_1	GSNMNCSSNCATSATGNSSGNKNSC	Type_1	107	176	1.64486	WP_088998091.1-GA0070609_6477,WP_089015784.1-GA0070613_1208,WP_088647549.1-B5D80_31465,WP_204928583.1-JQX11_31615,WP_091445907.1-GA0070617_1041,WP_007455217.1-MILUP08_40736,WP_120327466.1-OG994_21455,WP_139587027.1-FHG89_25935,WP_238683665.1-NIE111_000555,WP_325049237.1,
127	Motif_127	A0A849VFY7_9GAMM_motif_1-B0JFL5_MICAN_motif_1	NACTNWWAGTCTRYAGACTWWNAGTN	Type_1	795	809	1.01761	WP_013454074.1-Ftrac_1946,WP_211548535.1-KEC16_10315,WP_097107462.1-SAMN05877838_2052,WP_167123203.1-FVW27_04855,WP_196610604.1-FVW20_17615,WP_084559357.1,WP_233051556.1-K6Y31_03985,WP_087021823.1,WP_076514367.1-SAMN05421686_102226,WP_015488810.1-TOL_3727,
128	Motif_128	A0A385SKH7_9BACT_motif_1-A0A1F3LLW6_9BACT_motif_1	AYKNTKNATNNGTACNNATNMANMRT	Type_3	379	486	1.28232	WP_096356385.1,WP_160907535.1-GS398_14670,WP_141816740.1-BDE36_4611,WP_026262137.1,WP_157303279.1-GO495_28080,WP_264734103.1-OL444_06165,WP_091212765.1-SAMN05192574_10644,WP_076379061.1,WP_194776848.1,WP_090559911.1-SAMN05443550_11670,
129	Motif_129	A0A2Z6U3V1_GLASK_motif_1-A0A2G2LJC3_9PROT_motif_1	AATATTCNTGRATATYCANGAATATT	Type_5	152	251	1.65132	WP_138524531.1-CWC29_016415,WP_189346958.1-GCM10011282_29830,WP_212684103.1-KDM92_09380,WP_228893612.1,WP_135200438.1-E4L98_04830,WP_154358913.1-GJ698_16495,WP_186924452.1-H8K52_18805,WP_161054144.1-GTP69_05990,WP_209053002.1-J5X90_05180,WP_284388423.1-GCM10007853_10990,
130	Motif_130	M8D9Q0_9BACL_motif_1-A0A6C0PAN8_9BACL_motif_1	MTCMCCTMNNYTTAARNNKAGGKGAK	Type_3	226	242	1.0708	WP_192600463.1-H4683_003975,WP_136833571.1-FA727_21650,WP_074109029.1-A3844_26055,WP_025703010.1-J2Z22_000803,WP_233185250.1-K3T49_30780,WP_171719220.1-GC101_23255,WP_238651461.1,WP_223081573.1-KIH86_06615,WP_087918864.1-B9T62_31555,WP_150272866.1,
131	Motif_131	A0A1K2HIX8_9LACT_motif_1-F0YWZ5_9CLOT_motif_1	YAACNAWWNNTRWYANNWWTNGTTR	Type_5	156	211	1.35256	WP_129885627.1-EPA93_03070,WP_184528781.1-HNR53_003799,WP_209558176.1-I6N96_14040,WP_057800399.1-IV88_GL001300,WP_044600450.1,WP_008787214.1,WP_198048592.1-OSO01_25850,WP_137663651.1-FFR51_RS07405,WP_204799037.1-GCM10011346_31900,WP_343208435.1,
132	Motif_132	A0A4R7ZL94_9ACTN_motif_1-A0A2W2E0A5_9ACTN_motif_1	NNNNCTATYYTGWCARRATAGNNNN	Type_3	118	202	1.71186	WP_346149624.1-GCM10010412_048490,WP_132821404.1-E1283_30455,WP_089209988.1-SAMN05216276_102917,WP_307556445.1-J2853_001759,WP_165956910.1,WP_344176936.1-GCM10009741_44440,WP_012918039.1-Kfla_0358,WP_189212821.1-GCM10010171_48050,WP_166046525.1-G7043_16330,WP_132190526.1-EV644_107328,
133	Motif_133	A0A5C6XNL9_9DELT_motif_1-A0A1D2THZ0_9BACT_motif_1	CGWYGNNTTYRAYRTYRAANNCRWCG	Type_3	318	602	1.89308	WP_271680373.1,WP_201982013.1,WP_043758032.1-D779_4064,WP_263542422.1-OD750_014400,WP_078690071.1-GGR10_000929,WP_343358211.1-AAJP84_06790,WP_185709433.1-HF257_12305,WP_009150181.1-Thiosp_04866,WP_173179650.1-TUM18999_32820,WP_135306826.1-DYL61_00975,
134	Motif_134	V2Y3R7_9FIRM_motif_1-A0A352SZY9_9FIRM_motif_1	WWWWKTYTMTTNWNAAKARAMWWWW	Type_7	115	246	2.13913	WP_093269610.1-SAMN04488136_104109,WP_018752065.1,WP_246542790.1-KHM83_00555,WP_132280596.1-E1963_17010,WP_232768569.1-LRQ06_18755,WP_052220546.1-SAMN04488501_10329,WP_090923711.1-SAMN05720606_11698,WP_125674398.1,WP_068619795.1,WP_227016567.1-KCX82_00980,
135	Motif_135	A0A512C0Y2_9HYPH_motif_1-A0A212R9N0_9PROT_motif_1	NAWNTCRMCCATNATGGKYGANWTN	Type_3	149	213	1.42953	WP_051231196.1,WP_046863065.1,WP_041316533.1,WP_213371742.1-GCM10017643_10520,WP_091436104.1-SAMN05660859_0675,WP_131835968.1-EV667_2880,WP_307061126.1-J2S76_002809,WP_247201791.1-MWN33_14715,WP_018182923.1,WP_266331013.1-OSH10_07435,
136	Motif_136	A0A840G2U4_9BURK_motif_1-A0A7X2IUJ7_9BURK_motif_1	WRTTYCKGAAWTTCMGRAAYW	Type_3	106	295	2.78302	WP_233451356.1-K788_0004489,WP_243460580.1-PPGU16_15260,WP_059575384.1,WP_012339475.1-Bcenmc03_5133,WP_090835165.1-C2L64_08495,WP_104766704.1-BURCE16_31715,WP_011659510.1-CH72_4573,WP_233471946.1-QEN71_21685,WP_151063035.1,WP_128843280.1-BFF94_025940,
137	Motif_137	F7RX55_9GAMM_motif_1-A0A3R8Y5Y0_PRORE_motif_1	AANARNSNAYNGSCNRTNSNYTNTT	Type_3	164	304	1.85366	WP_233079981.1,WP_113873302.1-DFP76_10245,WP_313933332.1-NOG12_11585,WP_168824087.1-J8N69_09560,WP_046518863.1-EIK76_08245,WP_058527924.1-Lery_2859,WP_132924238.1-EZJ58_3732,WP_086480784.1,WP_025383971.1-BF17_20260,WP_211536131.1-J9B83_07480,
138	Motif_138	A0A7C6LQV7_9CLOT_motif_1-A0A0L0LHC7_9BACT_motif_1	ANATACTATNNATAGTATNT	Type_3	337	482	1.43027	WP_101497888.1,WP_026097755.1,WP_281634607.1,WP_012575772.1-Aflv_2239,WP_132947848.1-EDD69_104141,WP_206060461.1,WP_069110879.1-E1262_08905,WP_119660364.1-DY240_13340,WP_116950166.1,WP_083459897.1,
139	Motif_139	A0A838L2B4_9SPHN_motif_1-A0A1G0B6N8_9PROT_motif_1	WATGNYYYATWWATRRRNCATW	Type_5	173	481	2.78035	WP_168451183.1-HCU74_14760,WP_150865850.1-F3N42_15445,WP_069094311.1-A7A08_00802,WP_028351299.1,WP_151671984.1,WP_153718638.1-GH984_02650,WP_011654946.1-pRL110193,WP_065730125.1-LMTR13_24980,WP_208625921.1-SAMN06265784_102678,WP_283088535.1-QA639_35785,
140	Motif_140	A0A6J4X144_9DELT_motif_2-A0A1Q8YJB8_9BURK_motif_2	CCWNAARNGMGMCGKCKCNYTTNWGG	Type_3	171	199	1.16374	WP_046976802.1-VY86_10025,WP_306309649.1-PSI23_20240,WP_324292616.1-Xkoz_02175,WP_339385128.1-SAMN05421579_10547,WP_086114191.1-Xbed_03602,WP_332460303.1-H8A87_00015,WP_309251040.1-I6N93_15030,WP_244208751.1-HGO23_14445,WP_332460308.1-H8A87_00330,WP_046976653.1-C5470_21385,
141	Motif_141	L7KNL1_9ACTN_motif_1-A0A4R7G8I8_9MICC_motif_1	CGCRNNTCSSCSNSGSSGANNYGCG	Type_6	109	295	2.70642	WP_043413267.1-MJO55_25125,WP_264010998.1-H7I41_02595,WP_269896281.1-O6P37_23130,WP_066906675.1,WP_039325994.1-QQ44_25305,WP_134057011.1-MLIT_46890,WP_090345692.1-CPGR_04563,WP_067090609.1-CPGR_03453,WP_005205397.1-GOSPT_054_00240,WP_163721121.1-MPSYJ_14110,
142	Motif_142	A0A4Q7LTB4_9BURK_motif_1-A0A1H0TSS6_9BURK_motif_1	AAAATCCWYRCGATCGYRWGGATTTT	Type_3	135	371	2.74815	WP_039606966.1-PT85_13800,WP_129968394.1-ERD78_05975,WP_124079902.1-PIGHUM_02466,WP_089168194.1-ACG10_10330,WP_255989925.1,WP_187979280.1-OMP44_08705,WP_153116623.1,WP_102283023.1,WP_091813129.1-SAMN02745977_00355,WP_018151411.1,
143	Motif_143	A0A512B5S6_9BACT_motif_1-A0A3M9MR22_9BACT_motif_1	GWYTTNTYSCAWWWTGSRANAARWC	Type_3	337	425	1.26113	WP_035845261.1,WP_241275415.1-MM213_11845,WP_394333702.1-SAMN05192553_1093,WP_228780277.1,WP_373282203.1-GCM10010993_03170,WP_182207020.1-H3Z82_18565,WP_072765120.1-SAMN04487911_12171,WP_263039069.1-OD355_13745,WP_263037224.1-OD355_04305,WP_129027750.1-ESB04_10725,
144	Motif_144	A0A4R1LZR3_9SPHI_motif_2-A0A350V630_UNCBA_motif_2	NMCRTKNGTNRTNAYNACNMAYGKN	Type_7	146	146	1	WP_290216993.1-QWY78_04430,WP_217447713.1-GM418_05465,WP_166366769.1-G8O23_16190,WP_028296224.1,WP_196934919.1-C4F49_02690,WP_196099674.1-IZT61_02755,WP_119755548.1-D4L85_17700,WP_106526582.1-CLV51_101672,WP_212592467.1-GQF63_04465,WP_073138489.1-SAMN04488109_4531,
145	Motif_145	D9UNA4_STRS3_motif_2-A0A0B8NNW4_9NOCA_motif_2	GNNSSSATCMMGTACKKGATSSSNNC	Type_1	278	300	1.07914	WP_189079211.1-GCM10012284_23770,WP_223100390.1-Dvina_00395,WP_239164141.1-Apa02nite_007990,WP_239168949.1-Ade02nite_42470,WP_344508335.1-GCM10009827_078620,WP_040703816.1,WP_260726190.1-Drose_00375,WP_062356599.1,WP_203738501.1-Acy02nite_09050,WP_251800789.1-LXN57_25755,
146	Motif_146	A0A6N6JKR6_9RHOB_motif_1-A0A2C9CR39_9RHOB_motif_1	SYWSMACMTGGSSSSCCAKGTKSWRS	Type_3	289	356	1.23183	WP_093094106.1-SAMN04488042_104232,WP_109386047.1-DFK10_01910,WP_085802527.1,WP_149786020.1-SAMN05444142_1011143,WP_125323556.1-EI545_00220,WP_106608657.1-CLV88_106186,WP_160971614.1-GR167_01210,WP_085890003.1-CVM50_00855,WP_197915968.1,WP_090025980.1-SAMN05421850_101408,
147	Motif_147	A0A5C4PVP4_9PAST_motif_1-A0A1Q5TK00_9GAMM_motif_1	TGCRTNTTTTTNWNAAAAANAYGCA	Type_6	396	448	1.13131	WP_326470489.1-VPX56_06060,WP_188102633.1-HA482_11440,WP_153074994.1,WP_217965092.1-KVP10_13295,WP_142835830.1-FEV53_16215,WP_004234724.1-EO986_02205,WP_265986381.1-OPR82_18500,WP_229012064.1-R69919_01193,WP_035192166.1-EC580_10330,WP_244923372.1-CES85_3194,
148	Motif_148	A0A1G5BHI5_9FLAO_motif_1-A0A3N4H3I9_9BACT_motif_1	WRWMWTGACWAAWTTWGTCAWKWYW	Type_1	189	189	1	WP_256634494.1-NLJ00_15715,WP_074723670.1-SAMN05444355_10881,WP_345144385.1-GCM10022423_22700,WP_250835698.1-NCC77_11585,WP_248726398.1-M0M44_15110,WP_132109527.1-E0F98_05060,WP_184163475.1-HNP35_002982,WP_229351696.1-LL966_07185,WP_115886797.1-BD847_0654,WP_132991403.1-EYY60_22050,
149	Motif_149	A0A7Y4T770_9PROT_motif_2-A0A4Z0NXG7_9HYPH_motif_2	YGRCATAGMNCGCGCGNKCTATGYCR	Type_5	199	201	1.01005	WP_179403250.1,WP_117297214.1-D0Y96_000570,WP_161720120.1-GTZ99_14420,WP_180282356.1-HL658_12780,WP_160586826.1-HG718_11245,WP_166956369.1,WP_153347028.1-GHC57_18450,WP_055451538.1,WP_051960669.1-JP75_13140,WP_003612976.1,
150	Motif_150	A0A7X1H5B5_9BACT_motif_3-A0A2G6L9U6_9GAMM_motif_2	SCANCKRAAMSNCGNSKTTYMGNTGS	Type_7	158	158	1	WP_035063535.1-DZA65_02333,WP_042873912.1-Dpoa569_0001793,WP_050569864.1,WP_306309649.1-PSI23_20240,WP_080752591.1-OI69_02735,WP_039276714.1-OI69_02780,WP_039345874.1-OI69_02760,WP_100675298.1-PEC302110_04560,WP_338067788.1-BIY29_18605,WP_332460303.1-H8A87_00015,
151	Motif_151	A0A5B0FP57_9BACT_motif_1-A0A378RN50_MYROD_motif_1	YGACATWWWTRYSRYAWWWATGTCR	Type_7	189	193	1.02116	WP_182923739.1-GM921_16530,WP_169678590.1-HH304_05015,WP_179352593.1,WP_115810083.1-DFQ09_104202,WP_228229114.1-LLW17_04735,WP_121068440.1-CLV91_2533,WP_091147626.1-SAMN05216464_10331,WP_054408710.1-AM493_14290,WP_318543025.1-KO566_04660,WP_162441580.1-GXP67_01805,
152	Motif_152	X8BLJ8_MYCXE_motif_3-A0A0D1LM20_9MYCO_motif_3	GCNGNCTGGSNNNNNSCCAGNCNGC	Other	198	355	1.79293	WP_172545107.1-MMUR_12390,WP_090341274.1-CPGR_01836,WP_232065120.1-MCOO_35200,WP_267308121.1-H7J93_20315,WP_174262141.1-MGALJ_46850,WP_083128192.1-BST47_24120,WP_269894522.1-O6P37_13320,WP_134058343.1-MLIT_40080,WP_099037707.1,WP_372503797.1-H7I41_23950,
153	Motif_153	A0A1Y0IL55_9BACL_motif_2-A0A135L7R2_9BACI_motif_2	NATAGANCWNGATATCNWGNTCTATN	Other	246	263	1.06911	WP_258386455.1-L1F29_00375,WP_162354798.1-GXP70_01165,WP_036690397.1-KQX66_35155,WP_090674533.1-SAMN04487970_10345,WP_126012704.1-EJC50_04085,WP_042171346.1,WP_079914947.1-GCM10023310_56820,WP_010501498.1,WP_270880301.1,WP_058300510.1,
154	Motif_154	A0A6I6LYL8_STUST_motif_1-A0A1Y0KRC4_9PSED_motif_1	GNWCNRGCCAAGNCTTGGCYNGWNC	Type_7	113	292	2.58407	WP_146387904.1-FJD38_23590,WP_043050234.1-QYQ93_11040,WP_065905592.1-BBG20_17930,WP_057024171.1-C4K01_2218,WP_048370013.1-TU84_14445,WP_017847078.1-PverR02_10980,WP_253394696.1,WP_076954421.1-SAMN04490182_1312,WP_338523976.1-NUH87_30470,WP_058427132.1-SAMN04489799_0282,
155	Motif_155	U5C465_9BACT_motif_1-A0A2J6HSW3_9BACT_motif_1	WWTGWCSSGWMAWTKWCSSGWCAWW	Type_5	266	280	1.05263	WP_157963186.1,WP_051160242.1-CQA01_09760,WP_084421493.1,WP_091694530.1-SAMN04489724_2853,WP_100630129.1,WP_133391261.1-E1898_13365,WP_162142716.1,WP_245553412.1-Echvi_0351,WP_092655394.1-SAMN05444412_103322,WP_283413045.1-SAMN06265367_103539,
156	Motif_156	A0A838S1Y3_9BACT_motif_1-A0A084IKQ1_SALHC_motif_2	ATYCGCMWYWRNKMNYWRWKGCGRAT	Type_6	604	610	1.00993	WP_040662614.1-NB231_17473,WP_018649772.1-TVD_10090,WP_282588655.1-M8523_30620,WP_041785417.1-RC1_3075,WP_090684614.1-SAMN05216466_104347,WP_137334590.1-FAZ95_16490,WP_201070483.1-R75483_00913,WP_281251443.1,WP_015663922.1-S58_07730,WP_121030170.1-C1C97_004350,
157	Motif_157	H0HYX2_9HYPH_motif_1-A0A1E4J7B8_9BURK_motif_1	AAATTTTTYTKATATMARAAAAATTT	Type_6	167	182	1.08982	WP_244621629.1-SAMN04488498_10381,WP_104891640.1,WP_157288710.1-GO014_00620,WP_108460247.1,WP_183309873.1-GGR20_000769,WP_201655289.1-JI749_14375,WP_240549664.1-K1X15_04545,WP_146288541.1-FPZ08_02610,WP_046141450.1-VW35_02805,WP_224701830.1,
158	Motif_158	A0A255ZZS0_9FLAO_motif_2-A0A563D858_9FLAO_motif_2	TAAWWWAYTRWWWWWYARTWWWTTA	Type_6	907	989	1.09041	WP_012024864.1-Fjoh_2803,WP_233109797.1-LV842_02055,WP_073244034.1-SAMN04488007_2170,WP_078771311.1-BAZ10_16580,WP_105071544.1-BST92_11260,WP_240575009.1,WP_136336070.1-E7Z59_09450,WP_039372363.1-RM51_16910,WP_132218134.1-EV196_10639,WP_121460954.1-BCF58_1328,
159	Motif_159	A0A2A7ACG1_9FIRM_motif_1-A0A1Y4V2K5_9FIRM_motif_1	NNANWTRMATTNTANAATKYAWNTNN	Type_5	146	222	1.52055	WP_005933665.1-OCV63_01625,WP_055214719.1-WMO24_12990,WP_007860255.1,WP_124984316.1-KGMB03357_08300,WP_188885939.1-GCM10007040_07320,WP_014080237.1-RHOM_10525,WP_005924885.1-FAEPRAM212_01986,WP_021650277.1-H9Q77_12380,WP_025580819.1-NQ550_07925,WP_176256126.1,
160	Motif_160	A0A7Y2H9D2_9BACT_motif_2-A0A839GJQ9_9BACT_motif_2	WMCRTKNGTNGYWRCNACNMAYGKW	Type_7	282	282	1	WP_290216993.1-QWY78_04430,WP_196934919.1-C4F49_02690,WP_302885226.1-QVZ41_13805,WP_212592467.1-GQF63_04465,WP_026473317.1,WP_217447713.1-GM418_05465,WP_113924263.1,WP_241125723.1-MMU07_09965,WP_259262806.1-NK987_03980,WP_200585322.1-I5M32_06155,
161	Motif_161	A0A417HHM7_9FIRM_motif_1-F3B9S2_9FIRM_motif_1	TNYSCGTTGCTWSWAGCAACGSRNA	Type_3	163	164	1.00613	WP_173023818.1-H8S62_09065,WP_112331977.1-DPQ25_04700,WP_343249398.1,WP_153925938.1-H8923_06855,WP_004620593.1-P0092_18525,WP_034767992.1-NSQ14_03085,WP_021735736.1,WP_031588788.1,WP_066688248.1,WP_231063361.1-LQE92_12895,
162	Motif_162	A0A2N7X981_9BURK_motif_1-A0A0Q6WH97_9BURK_motif_1	RYSATCSWCRSSNNSSYGWSGATSRY	Type_3	167	365	2.18563	WP_194770084.1-ISG32_05970,WP_004184504.1-GTC254T_48270,WP_323117896.1,WP_062470032.1-VHAB30_18470,WP_125950756.1-EJP67_03255,WP_018438572.1-B0G57_10180,WP_035994600.1-K788_0001434,WP_189688881.1-GCM10007320_42330,WP_059520274.1-AQ611_21370,WP_006027002.1-AQ610_23990,
163	Motif_163	N6Z6M8_THAL4_motif_2-A0A1M4XU50_9BURK_motif_2	MCSATCSTSRSSCGSSYSASGATSGK	Other	168	171	1.01786	WP_059803513.1,WP_011356215.1-Bcep18194_B2624,WP_089453685.1-BLA13014_02185,WP_047901710.1-ABD05_19065,WP_021156738.1-BURCE16_26380,WP_034188402.1-WJ12_22695,WP_031398344.1-GQ56_0108995,WP_006484517.1-Bcenmc03_4003,WP_069259155.1-WJ16_21710,WP_128841732.1-BFF94_028850,
164	Motif_164	H8Z2S0_9GAMM_motif_3-A0A523FXB8_9PROT_motif_2	MSNSCNKCNARYCGRYTNGMNGSNSK	Type_5	385	392	1.01818	WP_107561031.1-CLG94_00920,WP_199393193.1-JFN90_00750,WP_209423663.1-LVC68_15140,WP_146912442.1-FOZ74_07315,WP_108358796.1-B9Z44_00790,WP_229823159.1-GCM10007164_11780,WP_041042761.1-CCC_01412,WP_138511987.1,WP_200246401.1-CKO42_16505,WP_042530305.1-CSING_05345,
165	Motif_165	A0A845ANT7_9SPHN_motif_1-A0A2R8B074_9RHOB_motif_1	GAGTATWYYNCSWSGNRRWATACTC	Type_7	240	240	1	WP_117196065.1,WP_069204837.1-AWL63_10120,WP_130156330.1-EWE75_08215,WP_016919713.1-MMG94_12500,WP_187713799.1-GCM10023264_12120,WP_182295423.1-H3309_14230,WP_069610815.1-RsS93_50830,WP_156842570.1,WP_160735745.1-GRI91_06225,WP_221556691.1-K3174_05735,
166	Motif_166	A0A6N4XVN1_9FLAO_motif_1-A0A1I5C6A5_CHROL_motif_1	NWTTTTNTMCAWATWTGKANAAAAWN	Type_5	155	159	1.02581	WP_048508659.1-ACM46_21055,WP_109622038.1-C1638_014280,WP_034702543.1-IX38_04910,WP_076355258.1-EG359_11120,WP_115927979.1-DRF67_09080,WP_076508987.1-SAMN05421639_104440,WP_073334296.1-EG346_10390,WP_111955195.1,WP_034749753.1-IW16_22020,WP_116012679.1-DRF60_14170,
167	Motif_167	A0A2D6AYJ1_9BACT_motif_1-A0A1M6PPU5_9FLAO_motif_1	TKTNATNRCNSSWSSNGYNATNAMA	Other	163	163	1	WP_213946401.1-KI659_16105,WP_111816713.1-ESV24_12955,WP_073021652.1-SAMN05444372_11456,WP_198627805.1-I6U50_05610,WP_073393898.1-SAMN05444387_0933,WP_149074781.1-FYC62_09655,WP_180906601.1-FH779_07515,WP_008611247.1-JoomaDRAFT_1106,WP_017258503.1,WP_070565092.1-I6J00_22525,
168	Motif_168	A0A5C8PAG3_9HYPH_motif_2-A0A7X3PL53_9GAMM_motif_2	AAYMAAYGMGCMATKGCKCRTTKRTT	Type_5	228	228	1	WP_095418489.1-CJU94_09610,WP_011489535.1-Bxe_A0921,WP_175151023.1-LMG28614_03824,WP_044021311.1-CUJ91_13745,WP_042321709.1-I6I06_16195,WP_054037300.1-OSB79_05290,WP_064268591.1-A6V36_04390,WP_012434040.1-Bphyt_3070,WP_106313856.1-E2553_17320,WP_062128809.1-CI15_14330,
169	Motif_169	A0A858R2W8_9PROT_motif_1-A0A7Y5IRE9_UNCOM_motif_3	AASRAGCAGWKNCGNMWCTGCTYSTT	Type_5	308	308	1	WP_036952067.1-KDY119_01083,WP_105565474.1,WP_198394711.1,WP_284873943.1-QP029_08690,WP_171247844.1-HLI28_12195,WP_087484212.1,WP_210047929.1-JOF45_000667,WP_015771059.1-NCTC10816_00789,WP_054951873.1,WP_044496365.1-GCM10009755_07820,
170	Motif_170	A0A1H4HFT6_9BACI_motif_1-A0A1H0XMW2_9BACI_motif_1	SCNCRYYCNNGCATGCNNGRRYGNGS	Other	582	590	1.01375	WP_110612351.1-CR194_19805,WP_231097368.1-KO561_20350,WP_071308246.1-BKP37_03255,WP_078593226.1,WP_268780333.1-OWO01_10090,WP_102232856.1,WP_098795071.1-MVE64_13945,WP_163972112.1,WP_066232875.1-B5V89_06555,WP_090873100.1-SAMN05216389_1378,
171	Motif_171	A0A1F4CVZ0_9PROT_motif_1-A0A4Q7AYP5_9GAMM_motif_1	WARAKNRSYSGNRYNCSRSYNMTYTW	Type_2	597	598	1.00168	WP_005879697.1-BRW83_1915,WP_088824432.1-SAMN05444584_2254,WP_004641921.1-A9J31_07060,WP_250195486.1-MW290_00930,WP_091020107.1-SAMN05192543_11485,WP_100918121.1-THSYN_04690,WP_086487673.1-TPSD3_05980,WP_000369781.1-P255_02861,WP_013442922.1-LG204_06950,WP_217945414.1-KVP70_26555,
172	Motif_172	A0A5P8YXX1_9RHOB_motif_1-A0A221JXX6_9RHOB_motif_1	MGACGSTTTCMCGCGKGAAASCGTCK	Type_5	356	356	1	WP_212703091.1-IT775_20325,WP_160974411.1-GR167_14400,WP_086451738.1-BVC71_11250,WP_103761900.1,WP_170770305.1,WP_092082427.1-SAMN04515673_11547,WP_197918868.1,WP_164352101.1-GV827_02550,WP_146586164.1,WP_212705291.1-KDD17_03445,
173	Motif_173	A0A358NE79_9FIRM_motif_1-A0A2N9N8E8_9BACT_motif_1	WWTCTTRCAKWWWWWMTGYAAGAWW	Type_3	114	178	1.5614	WP_126925117.1-EFQ99_33015,WP_012482160.1-AMC88_CH00099,WP_168295789.1-J2J99_00490,WP_028757151.1-NE851_10230,WP_375797042.1-N3919_19980,WP_041677146.1-RTCIAT899_CH00460,WP_113354155.1-RsS93_56420,WP_222140385.1-K6M89_18105,WP_065276729.1-ELH04_22665,WP_027511946.1-N2599_18780,
174	Motif_174	A0A2S4Y540_9ACTN_motif_1-A0A372LYH5_9ACTN_motif_2	WCGCSCNTTMNSRYSNKAANGSGCGW	Type_7	226	484	2.14159	WP_316777065.1,WP_316747531.1,WP_256921049.1-KMS84_37290,WP_194276305.1,WP_066995936.1-AQI88_11285,WP_279334350.1-PYS65_14305,WP_086845393.1-GCM10010255_32480,WP_189816527.1-GCM10010300_40560,WP_201816985.1-JK361_14110,WP_370467507.1-GCM10018980_08780,
175	Motif_175	Q67K52_SYMTH_motif_1-A0RIX6_BACAH_motif_1	TAATANRAAWNWWWNWTTYNTATTA	Type_6	287	544	1.89547	WP_168004341.1-HCN83_00435,WP_308634996.1,WP_267150929.1-OS242_06955,WP_042457202.1-TY18_RS07550,WP_065411065.1-A8F95_10425,WP_183598897.1-FHS18_001674,WP_066411740.1-BC6307_08750,WP_041088084.1-KP78_17650,WP_138195241.1-FE782_16075,WP_017726461.1,
176	Motif_176	A0A7W8F6J2_9ACTN_motif_2-A0A419YQF3_9ACTN_motif_2	CTWSSMNYSSSGSSCSSSRNKSSWAG	Type_2	203	203	1	WP_344642788.1-GCM10010398_17950,WP_190199832.1-GCM10010384_46590,WP_189591827.1-GCM10010228_47830,WP_184907078.1-BJ965_000447,WP_062924955.1-A4E84_02475,WP_033309429.1-RFN58_02150,WP_190904023.1-GCM10017668_66020,WP_345586178.1-GCM10019016_133370,WP_308436694.1-GCM10010266_22420,WP_175430653.1-CEB94_02950,
177	Motif_177	A0A852QYP2_9MICO_motif_1-A0A3N4S840_9ACTN_motif_1	NGNYAGTGCAGASSTCTGCACTRNCN	Type_3	208	375	1.80288	WP_125050585.1-GKJPGBOP_00011,WP_180685598.1,WP_344033311.1-GCM10010357_71330,WP_208029864.1-S1361_38220,WP_209340715.1-JFN87_15875,WP_306091363.1-P8A22_30980,WP_156724749.1,WP_165339678.1-G6048_13090,WP_067281883.1-STSP_48910,WP_141571477.1-SipoB123_23495,
178	Motif_178	A0A5N6BZG1_9ACTN_motif_2-A0A1W5Z579_9ACTN_motif_2	CCSMGNGTTSTASAACNCKSGG	Type_1	139	139	1	WP_150472753.1-CP966_24735,WP_328735143.1-OHT53_14210,WP_079055146.1-PWE32_34915,WP_192362503.1-IHE65_19710,WP_078531373.1,WP_239756353.1-L3078_25985,WP_106428057.1-MW084_11810,WP_079055575.1-WQO_19015,WP_240799985.1-E5Z02_01545,WP_283899068.1-P5W92_27365,
179	Motif_179	A0A537NFS4_9PROT_motif_1-A0A1X1C2J5_9GAMM_motif_2	ARTGRTARWCYWYRWRGWYTAYCAYT	Type_5	803	808	1.00623	WP_188555198.1-GCM10011585_32610,WP_109317949.1-DI392_00480,WP_369493995.1-AB7878_08775,WP_200346344.1-CKO40_11430,WP_062263000.1,WP_041098163.1-SUTH_01405,WP_052539443.1-CGLY_01575,WP_073320757.1-SAMN05216361_1720,WP_281795622.1-DAMNIGENAA_30650,WP_161523286.1-CH06BL_09940,
180	Motif_180	A0A521XAA4_UNCBA_motif_1-A0A4P7VPY2_9BACT_motif_1	TTYTTTTNAAWGSCWTTNAAAARAA	Type_6	352	353	1.00284	WP_318640608.1,WP_009236701.1,WP_172176418.1-HPS55_03800,WP_013545957.1-Bache_0311,WP_181988973.1-LA338_19015,WP_200587638.1-I5M32_14480,WP_194777009.1,WP_021590167.1,WP_200588218.1-I5M32_16265,WP_031526130.1,
181	Motif_181	B0BI20_9BACT_motif_1-A0A845D6S2_9CHLR_motif_1	CRNATCMRCSAYYRRTSGYKGATNYG	Other	686	693	1.0102	WP_108870572.1,WP_142093652.1-FB460_1667,WP_188838938.1-GCM10011492_41110,WP_183322823.1-FHU39_004413,WP_275031907.1-PVK37_01725,WP_203864471.1-Pen02_07330,WP_236864292.1,WP_146953861.1-BKA22_002525,WP_130509176.1-EV385_1979,WP_290187014.1-CGLAUT_04525,
182	Motif_182	A0A6G2D5E5_STREE_motif_1-A0A3E5GAY1_9FIRM_motif_2	AMNCCCCYGTWWSWWACRGGGGNKT	Type_6	183	388	2.12022	WP_204653738.1-JOD14_001020,WP_080660605.1-GCWU000342_02002,WP_237395364.1-SUT286_17590,WP_248849411.1-M2919_04515,WP_000398284.1,WP_099958899.1-CTM71_07775,WP_016397615.1-EsVE80_07070,WP_015646596.1-LQE99_14280,WP_002368311.1,WP_115271565.1-NCTC12224_00350,
183	Motif_183	A0A396PCN7_9FIRM_motif_1-A0A6L8XZ06_9FIRM_motif_2	ACCCCYCKGTWWSWWACMGRGGGGT	Type_7	194	194	1	WP_000398284.1-STYK_17340,WP_087357001.1-B5E75_01280,WP_334290598.1-RGna_03290,WP_071143781.1,WP_173718289.1-G5B24_05540,WP_004843353.1,WP_227567257.1-LKD42_14295,WP_041968853.1-OCV47_01720,WP_023921737.1,WP_022620534.1-OCV88_03515,
184	Motif_184	A0A5E6MYL9_PSEFL_motif_1-A0A368AV10_9PSED_motif_1	NYYSTTAGKATWRYWATMCTAASRRN	Type_3	211	360	1.70616	WP_085596888.1-QL104_22785,WP_069078701.1-A7318_08600,WP_058427304.1-RJC98_03795,WP_010211618.1-PF1751_v1c18380,WP_012723276.1-QMK57_10190,WP_071496166.1-SAMN04489799_0089,WP_028615783.1,WP_078047693.1-KUA23_09840,WP_090409868.1-SAMN04490186_2811,WP_093514451.1-LUU92_09735,
185	Motif_185	A0A6C1SXH8_9RHOB_motif_1-A0A418ZXD9_9RHOB_motif_1	GASRSNYTNRCSCGSGYNARNSYSTC	Other	383	383	1	WP_134012672.1-BDE40_0603,WP_160974411.1-GR167_14400,WP_213887646.1-J4E70_03435,WP_089947033.1-SAMN04488001_2270,WP_076365719.1-SAMN05878426_104120,WP_017927126.1-Lokhon_02677,WP_088720111.1-BMG03_14940,WP_407638165.1-thalar_00796,WP_306734507.1-NO357_05005,WP_038079298.1-TP2_12535,
186	Motif_186	A0A7W8KEB4_9DEIO_motif_1-A0A4U1I595_9BURK_motif_1	NKNYRTCAAAMWWWKTTTGAYRNMN	Type_3	157	157	1	WP_011881052.1-AK36_3062,WP_035974729.1-K8O94_17630,WP_059512608.1-AQ611_23985,WP_059565094.1,WP_059238510.1-WJ16_32000,WP_151065033.1,WP_060240547.1-BPS26883_03114,WP_034187643.1-WJ12_33550,WP_011548888.1,WP_096507834.1-BAN20980_00937,
187	Motif_187	A0A1Y4RU21_9FIRM_motif_1-A0A3A6D1Z6_9FIRM_motif_1	WNAWTAAGYMTAWTAKRCTTAWTNW	Type_3	100	302	3.02	WP_227200698.1-LIZ66_08070,WP_005946876.1-BLHYD_02960,WP_160625868.1-GSF08_11140,WP_115625139.1-BLCOC_19240,WP_055304083.1-WMO43_05380,WP_115623245.1-BLCOC_41750,WP_213540134.1-L3BBH23_24900,WP_087213576.1-GSF08_09940,WP_008393244.1,WP_066734723.1,
188	Motif_188	A0A7G5C468_9BACL_motif_1-A0A1E3L0J9_9BACL_motif_1	AATRATAYNTATANRTATYATT	Type_5	163	181	1.11043	WP_127191252.1-EJP82_06595,WP_183586325.1-FHS19_006019,WP_193416903.1-IM700_010585,WP_054940744.1-JRJ22_13910,WP_068784132.1,WP_310551108.1,WP_206104900.1-JRJ22_13680,WP_054940722.1,WP_139604786.1-FE784_23940,WP_076287231.1-HP548_13820,
189	Motif_189	W4E2R8_9BACL_motif_1-A0A1N7MJS1_9BACL_motif_1	KNTCCCNCATCCGCGGATGNGGGANM	Type_7	627	627	1	WP_188882514.1-GCM10010885_17720,WP_138223955.1-E6C60_0075,WP_089525418.1-CGZ75_16870,WP_248929066.1,WP_062489573.1-PACILC2_28180,WP_026965120.1,WP_168905925.1-HGI30_00525,WP_110930491.1,WP_125081626.1-EIM92_04305,WP_074048551.1,
190	Motif_190	A0A850KJY3_9HYPH_motif_1-A0A2S6NIG6_RHOGL_motif_1	TATTATARTDCKWMGHAYTATAATA	Type_2	158	158	1	WP_219498028.1-KX928_01250,WP_084399899.1,WP_009802161.1,WP_185679105.1-H7F53_08710,WP_011444030.1-Saro_0368,WP_184807475.1-FHS74_005544,WP_019960599.1,WP_055086451.1-JDO7802_02763,WP_103220573.1-CLV41_101374,WP_271186095.1-GCM10017621_12350,
191	Motif_191	A0A531JCS1_9HYPH_motif_1-A0A2P8CUG3_9RHOB_motif_1	RTGAAAWWWNNNNNNNWWWTTTCAY	Type_2	328	552	1.68293	WP_245444749.1-C7I85_01460,WP_212537096.1-KB874_13665,WP_085823486.1-RUM8411_02874,WP_157708218.1-EI983_15185,WP_343032496.1-GFB49_06600,WP_068243491.1-TRIHO_23030,WP_040104315.1-Gal_03375,WP_169642276.1-G3256_01355,WP_073248327.1-SAMN05444000_101117,WP_093093900.1-SAMN04488042_103244,
192	Motif_192	A0A1M6CCA8_9CLOT_motif_1-A0A1M6KH80_9FIRM_motif_1	GTTGAYTTTNKYWRMNAAARTCAAC	Type_2	173	175	1.01156	WP_249328920.1-H9Q79_00120,WP_092560135.1-SAMN05661086_01569,WP_240083907.1-L9W92_11535,WP_067534919.1,WP_065078486.1-CLRAG_22360,WP_009290400.1-LCQ53_01590,WP_229981866.1-LN736_14930,WP_167957407.1,WP_216437539.1-KQI86_02285,WP_250935393.1-CHL1_001274,
193	Motif_193	D5ERP6_XYLR2_motif_1-F9ZC43_ODOSD_motif_1	GWTWTTTMTAATSATTAKAAAWAWC	Type_5	103	105	1.01942	WP_111897282.1-C7Y71_004965,WP_025835845.1,WP_164511729.1,WP_235336094.1-I6E11_01635,WP_053397731.1-ACU52_03120,WP_106831782.1,WP_004380457.1-HMPREF9431_01417,WP_269878134.1-O6P32_09115,WP_106830342.1,WP_186960030.1-H8S77_14520,
194	Motif_194	E1WTB6_BACF6_motif_1-A0A7C2RGE4_9BACE_motif_1	SATAAYGTTGGTWACCAACRTTATS	Other	119	119	1	WP_235337559.1-I6E11_08050,WP_021931107.1-Cop2CBH44_01250,WP_138344606.1,WP_130893971.1,WP_191762700.1-H9625_00400,WP_018711842.1,WP_204083393.1-I6J50_07115,WP_118400812.1-I6J50_07065,WP_148329850.1-OCV81_09785,WP_106812885.1,
195	Motif_195	A0A354V3J9_9PROT_motif_2-A0A160V2H1_9BRAD_motif_2	YGCGGTSNMSYRGCYRSKNSACCGCR	Type_5	110	110	1	WP_256461640.1-G6321_00047235,WP_082650026.1-CQ14_11755,WP_057853514.1-CP49_05945,WP_083519575.1-CQ12_01205,WP_057841232.1-CQ13_01475,WP_283843376.1-J6524_33850,WP_065731946.1-LMTR13_36375,WP_151645226.1-F8237_13040,WP_259198793.1,WP_128968890.1-X265_34655,
196	Motif_196	A0A7H4N1T9_9ENTR_motif_2-A0A376MXK1_ECOLX_motif_2	TKWSARGSKKTKATMAMMSCYTSWMA	Other	126	126	1	WP_034459270.1,WP_004849766.1-DA718_17650,WP_200557936.1-LCD42_09730,WP_013096835.1-FY206_11400,WP_058661265.1-AI2999V1_1976,WP_111965724.1-AB3N39_09365,WP_008502454.1-BFV67_09505,WP_004860381.1-Q1L34_17160,WP_041144904.1-HCK03_17170,WP_004100955.1-NCTC13727_03694,
197	Motif_197	Q2T0D8_BURTA_motif_1-A0A0G0MJ36_9BACT_motif_1	CYATAKGACACNWNGTGTCMTATRG	Type_3	266	278	1.04511	WP_043078777.1-ABG82_05565,WP_096499478.1-MSTE_01023,WP_046252724.1-BB28_05240,WP_070936458.1-BKG76_04935,WP_289377538.1-QT969_02565,WP_020908662.1-H351_11175,WP_348609899.1-ABI214_10595,WP_231772586.1-OCS65_08600,WP_078331468.1-DSM43276_00923,WP_041319921.1-MALGJ_20520,
198	Motif_198	A0A7W8QJ24_9ACTN_motif_3-A0A516X5E0_9ACTN_motif_3	NTMGMTSGCCRGNCYGGCSAKCKAN	Type_3	355	355	1	WP_098697889.1-CRH09_37140,WP_084519999.1-DFR68_104552,WP_067790927.1-SAMN04244553_2912,WP_141808543.1-FB390_1819,WP_068362566.1-SAMN05444374_104272,WP_067641944.1,WP_067484807.1-DFR75_1011959,WP_006946504.1-OCS65_09140,WP_219065671.1-M5I08_06380,WP_163720072.1-MPSYJ_02690,
199	Motif_199	R6YEB1_9BACE_motif_3-A0A1F3LLW6_9BACT_motif_2	ATCARNSGRWANWWNTWYCSNYTGAT	Other	122	123	1.0082	WP_151996841.1-RT717_12020,WP_109677967.1-CLV98_11912,WP_114752029.1,WP_237796729.1-L6471_02440,WP_106832012.1,WP_004295590.1-RO706_17260,WP_254009060.1-NXU87_21560,WP_219293879.1-EGN73_20660,WP_106132865.1-CLW00_103205,WP_189582440.1-GCM10008106_22880,
200	Motif_200	A0A3N8JHN0_9BURK_motif_2-A0A7Z7N201_9BURK_motif_2	SATGSGYGASNNATNNSTCRCSCATS	Type_3	155	172	1.10968	WP_064271168.1-A6V36_10740,WP_272632417.1-NDK50_36275,WP_042304405.1-SAMN04487926_11276,WP_012403452.1-Bphy_4158,WP_310356318.1-J2W46_004614,WP_020068638.1,WP_317019740.1-RW095_15185,WP_027801066.1,WP_014972655.1-BUPH_01344,WP_149670665.1-FVF58_14880,
201	Motif_201	A0A3R9WAK9_9ACTN_motif_2-A0A2K8PDW3_STRLA_motif_2	NMAWGCKCSYRWCGWYRSGMGCWTKN	Type_1	331	331	1	WP_104777812.1,WP_037641173.1,WP_359518732.1-ABZ577_06040,WP_234848741.1-L0M19_23840,WP_215119280.1-KJK29_13560,WP_345634115.1-GCM10023323_50360,WP_062928673.1-A4E84_24875,WP_053135880.1-SAM23877_4625,WP_162469964.1-FNH09_43150,WP_344404566.1-GCM10010276_66790,
202	Motif_202	A0A7X0HEU5_9ACTN_motif_3-A0A2K8PDW3_STRLA_motif_3	GWMACAGSSGAANTTCSSCTGTKWC	Type_6	305	305	1	WP_015658360.1-BN159_3604,WP_186281222.1-H4N64_07035,WP_328596324.1-FGF04_15600,WP_037641173.1,WP_359518732.1-ABZ577_06040,WP_285432935.1-QNN03_14755,WP_193448731.1-GCM10010301_05490,WP_190220545.1-GCM10018783_64160,WP_191846317.1-GCM10010309_34260,WP_184849144.1-RFN52_24900,
203	Motif_203	A0A6G6IS59_PSENT_motif_1-A0A4P7R9N1_9BURK_motif_1	WYAANTWWAACSWSGTTWWANTTRW	Type_1	252	260	1.03175	WP_011633147.1-CR155_16825,WP_011237144.1-EB_RS06510,WP_024890047.1,WP_009459591.1-HU809_RS07595,WP_071536335.1-HUK68_10455,WP_012112375.1-Plav_3463,WP_016453859.1,WP_046239489.1-PW274_09150,WP_043781242.1-Daci_2304,WP_031640196.1-I6G33_09030,
204	Motif_204	M7NGW9_9BACT_motif_1-A0A257WEG7_9SPHI_motif_1	GACATWTAGRTGWCAYCTAWATGTC	Type_4	114	114	1	WP_208078657.1-J3359_00165,WP_120711490.1-D7Z94_10375,WP_354616281.1-ABXZ36_13880,WP_109660273.1-DKG77_03620,WP_073314248.1-SAMN04488508_101889,WP_165583372.1-ATO12_16815,WP_035096645.1,WP_024771971.1,WP_108807418.1,WP_318308446.1,
205	Motif_205	A0A7K1JS55_9MYCO_motif_3-A0A1A0TN02_9MYCO_motif_3	RYAGSTCAGMWNATNWKCTGASCTRY	Type_7	134	134	1	WP_255065156.1-NM203_32365,WP_085192917.1-MDOR_03220,WP_011558068.1-MMON_40530,WP_193044504.1,WP_085173685.1-AWC12_09760,WP_104861833.1-MPRF_06890,WP_224975090.1-KV113_12900,WP_225406030.1-K6T79_05835,WP_013827404.1-MNVM_13590,WP_019734987.1-BST28_12705,
206	Motif_206	A0A3D4WNM1_9ACTN_motif_2-A0A841FI59_9ACTN_motif_2	SGSCGGGGCGRSATSYCGCCCCGSCS	Type_5	198	202	1.0202	WP_093619868.1-SAMN05421541_113196,WP_238686805.1-NIE111_004411,WP_238671779.1-MED01_004564,WP_030489447.1-NIE79_005736,WP_089017185.1-GA0070607_1101,WP_238642601.1-LADH09A_001328,WP_130399672.1-EV382_0062,WP_030336824.1-AB0C03_03215,WP_091400451.1-PSH25_000784,WP_074317966.1-SAMN04489832_6357,
207	Motif_207	A0A377TS05_KLEPN_motif_1-A0A2G6LI71_9GAMM_motif_1	RCWGTKSCAYYCNGRRTGSMACWGY	Type_7	151	151	1	WP_104921516.1-BV494_03015,WP_095922552.1-J9880_15620,WP_217175120.1-J1778_22990,WP_152324107.1-GW579_05825,WP_195812747.1-IV433_01385,WP_133841560.1-LJN55_15065,WP_156287146.1-GN242_07295,WP_013574900.1-MNO10_09005,WP_112291936.1-J1784_19810,WP_120161304.1-CKQ54_16680,
208	Motif_208	A0A5C9AE17_ECOLX_motif_2-A0A022PIA8_9GAMM_motif_2	AKTGWTAATYMTSAKRATTAWCAMT	Type_4	233	236	1.01288	WP_238100352.1-PSI22_06690,WP_273555672.1-PSI23_14040,WP_099108938.1-Xsto_01106,WP_058493164.1-NCTC12377_01522,WP_273547231.1-PSI19_03780,WP_036774941.1,WP_046974746.1-AM629_04220,WP_133814462.1-C5471_11035,WP_132922530.1-EZJ58_1763,WP_015834644.1-PAT1773,
209	Motif_209	A0A7C7BTR2_9FLAO_motif_1-A0A2T6C2S9_9FLAO_motif_1	AWWWYWAGCGAAYRTTCGCTWRWWWT	Type_3	343	367	1.06997	WP_089873215.1-SAMN05421825_1870,WP_063969432.1-NG800_013375,WP_076782400.1-SAMN05660493_01033,WP_283417346.1-SAMN05421679_106164,WP_194535681.1,WP_304443674.1-Q5W13_15920,WP_168926405.1-DRF58_00335,WP_073580363.1-SAMN05443547_0078,WP_115462889.1,WP_186738288.1-FH603_3029,
210	Motif_210	A0A3S5JCB6_9FLAO_motif_1-A0A848VLH5_9BACT_motif_1	WWTTACYGYTATARCRGTAAWW	Type_3	111	312	2.81081	WP_088394986.1-BWK59_14410,WP_244281784.1-SAMN04488131_10964,WP_073355303.1-SAMN05443669_104915,WP_318342854.1,WP_119606869.1-D2V08_04445,WP_106659579.1-Q4Q40_18755,WP_103806276.1-C3L50_11205,WP_091497232.1-SAMN05216297_11338,WP_289662834.1,WP_282716333.1-QLS97_09825,
211	Motif_211	A0A3E5G9D8_9FIRM_motif_2-A0A242B913_9ENTE_motif_2	GCTGGYGTGGCKWWMGCCACRCCAGC	Type_6	265	284	1.0717	WP_026501603.1,WP_073298580.1-SAMN02745249_01884,WP_002368311.1,WP_203370395.1-GOQ29_00455,WP_016397615.1-EsVE80_07070,WP_204653738.1-JOD14_001020,WP_000398284.1-L3BBH23_18840,WP_248849411.1-M2919_04515,WP_237395364.1-SUT286_17590,WP_023921737.1-CE91St64_31090,
212	Motif_212	A0A499VHJ7_STRAX_motif_1-A0A7K2XIK9_9ACTN_motif_1	CSCGTACGCTGMSKCAGCGTACGSG	Type_6	412	430	1.04369	WP_205084501.1-JS521_21065,WP_150196004.1-GCM10010221_31160,WP_142230131.1-FHX79_115561,WP_367498990.1-ABT013_12675,WP_128559493.1-DY218_31125,WP_012999507.1-SCAB_16471,WP_114247308.1-C5746_32470,WP_176144826.1-HUT09_28425,WP_030114886.1-I6J39_28610,WP_345514054.1-GCM10018966_047430,
213	Motif_213	A0A6N7IM68_9ACTN_motif_1-A0A076N437_AMYME_motif_1	SSGCNATTCCCYGCRGGGAATNGCSS	Type_5	337	365	1.08309	WP_344236183.1-GCM10009550_04980,WP_345129139.1-GCM10022255_045560,WP_067132202.1-AQI95_32570,WP_138463125.1-FED44_33015,WP_150935457.1-F5972_22060,WP_239101450.1-Mam01_40410,WP_307559309.1-J2853_003656,WP_119930678.1-D5H75_33890,WP_190086862.1-GCM10010277_85750,WP_037569174.1,
214	Motif_214	K9ARM8_9STAP_motif_1-A0A0D6XSF2_9STAP_motif_1	ATTTTGACAANTATANTTGTCAAAAT	Type_5	161	163	1.01242	WP_025208285.1-ID12_04515,WP_008359943.1-BK049_08760,WP_077141092.1-BVH56_00335,WP_066465240.1-A6K76_12750,WP_146945596.1-FS935_00575,WP_204952665.1-JOC75_000671,WP_071394717.1,WP_002466337.1-D3P10_12280,WP_017636694.1-I6I26_12030,WP_036159137.1,
215	Motif_215	A0A7X0HEU5_9ACTN_motif_1-A0A646KIA1_STRJU_motif_1	SWMAAWRTACRTWWAYGTAYWTTKWS	Type_5	306	306	1	WP_147336183.1-DY218_27980,WP_187747683.1-IAG44_15365,WP_190902181.1-GCM10017668_43620,WP_191846317.1-GCM10010309_34260,WP_184849144.1-RFN52_24900,WP_184761083.1-GCM10010340_08950,WP_193513979.1-GCM10010294_52560,WP_003961551.1-CRV15_09800,WP_344478988.1-GCM10010232_41540,WP_153482344.1-FFZ77_09545,
216	Motif_216	A0A553SHD9_NIACI_motif_1-A0A1H4HFT6_9BACI_motif_2	YATTTTCNTGWWTAWWCANGAAAATR	Other	372	372	1	WP_099364120.1,WP_254761084.1-NK662_21765,WP_117327807.1-D0469_16405,WP_268780333.1-OWO01_10090,WP_126866138.1-ELQ35_16505,WP_102264829.1,WP_023613284.1-JCM21738_3671,WP_193534190.1-IMZ08_01320,WP_144546071.1-IQ19_05078,WP_028400945.1,
217	Motif_217	A0A7K3RMK0_STRAQ_motif_1-A0A7J0D5Q8_STRMI_motif_1	RKSSTGTGGKMSATSKMCCACASSMY	Type_3	136	136	1	WP_141972501.1-FHX41_4906,WP_345024882.1-GCM10022416_57800,WP_148355321.1-FXF65_38710,WP_248844734.1-JI76_37850,WP_189828239.1-GCM10010334_76890,WP_344526529.1-GCM10009801_21330,WP_179764388.1-HEB29_005790,WP_343979749.1-GCM10009609_37880,WP_345590351.1-GCM10022384_15210,WP_233221343.1-CUT44_14470,
218	Motif_218	S6I3U5_9PSED_motif_2-A0A1Y3PAN4_9PSED_motif_2	CKKGMAYRGTTYWRAACYRTKCMMG	Other	112	112	1	WP_024698773.1,WP_015371776.1-H045_06430,WP_240043404.1,WP_338523976.1-NUH87_30470,WP_110951234.1,WP_034097256.1-HRH33_11015,WP_074750523.1-SAMN05216605_102152,WP_007246451.1-PSPTO3025,WP_012723425.1-LRQ20_22400,WP_159960087.1-ICY20_16520,
219	Motif_219	A0A6V8K714_9ACTN_motif_1-A0A841FI59_9ACTN_motif_1	CSGGWRCSKTYSCGSRAMSGYWCCSG	Other	192	192	1	WP_089008781.1-GA0074695_5467,WP_018219039.1,WP_018220630.1,WP_025619216.1,WP_018584998.1-FB564_4992,WP_011905298.1-Strop_1399,WP_018732531.1,WP_018722037.1,WP_145775631.1-JD77_03952,WP_154225265.1-GCE86_01710,
220	Motif_220	A0A368ZAH7_9FLAO_motif_1-A0A383U208_9FLAO_motif_1	GMCAAAGKTAWTWAWTAMCTTTGKC	Other	124	124	1	WP_089756162.1-SAMN05421664_2618,WP_283421820.1-SAMN06264346_104106,WP_072883611.1-SAMN05444408_102275,WP_100075546.1,WP_248394901.1-M0D58_08335,WP_115950246.1-DRF62_10360,WP_191181196.1-LNP80_09465,WP_130914275.1-NCTC12078_01848,WP_076558021.1-EG358_05105,WP_143885671.1,
221	Motif_221	A0A6J5FG59_9BURK_motif_1-I2DQ79_9BURK_motif_1	YAACRRWGTKAWSWTMACWYYGTTR	Type_7	133	133	1	WP_133647456.1,WP_028225793.1,WP_026121026.1,WP_011657868.1-CH72_2048,WP_021160158.1-BURCE16_14455,WP_219140126.1-BFF94_029870,WP_069257533.1-WJ16_13810,WP_059578678.1,WP_175022064.1-BLA13014_01876,WP_084905334.1,
222	Motif_222	S3H564_9HYPH_motif_1-A0A7X3BUQ3_9FIRM_motif_1	AACKATCGTTCCWGGAACGATMGTT	Type_4	178	178	1	WP_036046501.1,WP_197964748.1-H1B27_01635,WP_240319075.1,WP_011970267.1-FB009_103384,WP_219685726.1-FXB41_41370,WP_091959329.1-GA0061098_1009210,WP_112130234.1-DPM35_27085,WP_283067079.1-QA635_04015,WP_050385492.1-E4K65_40845,WP_092295086.1-H1B27_24060,
223	Motif_223	A0A7I7Y379_9MYCO_motif_1-A0A498PMM6_9MYCO_motif_1	STGCMGTTSATCCGGATSAACKGCAS	Other	252	252	1	WP_083172387.1-MPRS_44140,WP_085271781.1-MPRM_32880,WP_069400701.1-AWC25_06455,WP_083074485.1-MHEI_13610,WP_144208634.1,WP_066917693.1,WP_090599742.1-MJO58_03735,WP_158015355.1-MB901379_00682,WP_345350351.1-GCM10023094_44290,WP_068522853.1-FK530_01795,

## Sheet: Table S2
Supplementary Table 2: Primers and DNA substrates.
Name	Sequence (5’-3’)	Label
EMSA assays
Mot2-WT-F	cgtaaactctacggagcgttgattgtgtt	5’FAM
Mot2-WT-R	aacacaatcaacgctccgtagagtttacg
Mot2-mut1-F	cgtaaactctGcggagcgCtgattgtgtt	5’FAM
Mot2-mut1-R	aacacaatcaGcgctccgCagagtttacg
15-WT-F-new	ACTCTCTATGCGTTTCACGCATACCCGGT	5’FAM
15-WT-R-new	ACCGGGTATGCGTGAAACGCATAGAGAGT
15-mut1-F-new	ACTCTCTAcGCGTTTCACGCgTACCCGGT	5’FAM
15-mut1-R-new	ACCGGGTAcGCGTGAAACGCgTAGAGAGT
Mot24-WT-F	ttataatgtaaagtacactttacgttaagg	5’FAM
Mot24-WT-R	ccttaacgtaaagtgtactttacattataa
Mot24-mut1-F	ttataatAtaaagtacactttaTgttaagg	5’FAM
Mot24-mut1-R	ccttaacAtaaagtgtactttaTattataa
Mot38-WT-F	aataaatcggcacaatcgtgccgattttgg	5’FAM
Mot38-WT-R	ccaaaatcggcacgattgtgccgatttatt
Mot38-mut1-F	aataaatcgAcacaatcgtgTcgattttgg	5’FAM
Mot38-mut1-R	ccaaaatcgAcacgattgtgTcgatttatt
Mot49-WT-F	ttctcttacccgctataggggataaatgtt	5’FAM
Mot49-WT-R	aacatttatcccctatagcgggtaagagaa
Mot49-mut1-F	ttctcttGcccgctataggggaCaaatgtt	5’FAM
Mot49-mut1-R	aacatttGtcccctatagcgggCaagagaa
Mot79-WT-F	tcgaaatgatctgtttacgtatcacccact	5’FAM
Mot79-WT-R	agtgggtgatacgtaaacagatcatttcga
Mot79-mut1-F	tcgaaatAatctgtttacgtatTacccact	5’FAM
Mot79-mut1-R	agtgggtAatacgtaaacagatTatttcga
Mot102-WT-F	atgaaatgtagtcttcgtgctacataacgc	5’FAM
Mot102-WT-R	gcgttatgtagcacgaagactacatttcat
Mot102-mut1-F	atgaaatAtagtcttcgtgctaTataacgc	5’FAM
Mot102-mut1-R	gcgttatAtagcacgaagactaTatttcat
Mot177-WT-F	gcaaatagtgcagaggtctgcactgacatg	5’FAM
Mot177-WT-R	catgtcagtgcagacctctgcactatttgc
Mot177-mut1-F	gcaaatagtAcagaggtctgTactgacatg	5’FAM
Mot177-mut1-R	catgtcagtAcagacctctgTactatttgc
Mot209-WT-F	tcacaattagcgaacgttcgctaaattttt	5’FAM
Mot209-WT-R	aaaaatttagcgaacgttcgctaattgtga
Mot209-mut1-F	tcacaattagcAaacgttTgctaaattttt	5’FAM
Mot209-mut1-R	aaaaatttagcAaacgttTgctaattgtga
Mot210-WT-F	tctaaattactgctatagcagtaaaaaaat	5’FAM
Mot210-WT-R	atttttttactgctatagcagtaatttaga
Mot210-mut1-F	tctaaattaTtgctatagcaAtaaaaaaat	5’FAM
Mot210-mut1-R	atttttttaTtgctatagcaAtaatttaga

## Sheet: Table S3
Supplementary Table 3: The plasmids used in this study.
Plasmids Name	Description	Source
pET-28a(+)	For protein expression	Lab stock
pET-28a(+)-2-AR1Y2_1945	As pET-28a(+) but ligated with AR1Y2_1945 (motif_2).	This study
pET-28a(+)-15-L0F81_11155	As pET-28a(+) but ligated with L0F81_11155 (motif_15).	This study
pET-28a(+)-24-G4P54_09295	As pET-28a(+) but ligated with G4P54_09295 (motif_24).	This study
pET-28a(+)-38-HW450_07255	As pET-28a(+) but ligated with HW450_07255 (motif_38).	This study
pET-28a(+)-49-Dd1591_4245	As pET-28a(+) but ligated with Dd1591_4245 (motif_49).	This study
pET-28a(+)-79-CP49_24200	As pET-28a(+) but ligated with CP49_24200 (motif_79).	This study
pET-28a(+)-102-Mesau_05682	As pET-28a(+) but ligated with Mesau_05682 (motif_102).	This study
pET-28a(+)-177-G6048_13090	As pET-28a(+) but ligated with G6048_13090 (motif_177).	This study
pET-28a(+)-209-DRF58_00335	As pET-28a(+) but ligated with DRF58_00335 (motif_209).	This study
pET-28a(+)-210-C3L50_11205	As pET-28a(+) but ligated with C3L50_11205 (motif_210).	This study

## Sheet: Table S4
Supplementary Table 4: Structure Prediction of Protein-DNA Motif in this study.
Selected motif in Figure 4.
Motif id	Motif name	Motif type	ipTM (interface predicted TM-score)	pTM (predicted Template Modeling score)
Motif_15	A0A6B3GIS5_9ACTN_motif_1-A0A7H8LSS8_9ACTN_motif_1	Type_2	0.78	0.78
Motif_2	V2QLV5_9BACT_motif_1-A0A1G3X0R2_9BACT_motif_1	Type_3	0.88	0.9
Motif_24	A0A7S7EUT1_9FIRM_motif_1-A0A7W1XTT3_9BACL_motif_1	Type_3	0.8	0.84
Motif_49	A0A7X5QIU7_9GAMM_motif_1-I7ZIC1_9GAMM_motif_1	Type_3	0.79	0.8
Motif_79	A0A7W6WX89_9BRAD_motif_1-A0A6P0DXJ5_RHILE_motif_1	Type_3	0.77	0.77
Motif_81	A0A6L7X1E7_UNCCH_motif_1-A0A2I0N1C0_9CLOT_motif_2	Type_3	0.68	0.73
Motif_102	A0A401WXR1_ACEPA_motif_1-K2EX04_9BACT_motif_1	Type_3	0.72	0.74
Motif_136	A0A840G2U4_9BURK_motif_1-A0A7X2IUJ7_9BURK_motif_1	Type_3	0.7	0.75
Motif_177	A0A852QYP2_9MICO_motif_1-A0A3N4S840_9ACTN_motif_1	Type_3	0.89	0.91
Motif_209	A0A7C7BTR2_9FLAO_motif_1-A0A2T6C2S9_9FLAO_motif_1	Type_3	0.8	0.81
Motif_210	A0A3S5JCB6_9FLAO_motif_1-A0A848VLH5_9BACT_motif_1	Type_3	0.84	0.86
Motif_38	A0A6L5EN44_9CORY_motif_1-L8TP41_9MICC_motif_1	Type_5	0.86	0.88
Selected motif in Supplementary Figure 2.
Motif id	Motif name	Motif type	ipTM (interface predicted TM-score)	pTM (predicted Template Modeling score)
Motif_23	A0A7G9FWT5_9FIRM_motif_1-A0A061PAT1_9BACL_motif_1	Type_1	0.64	0.7
Motif_97	A0A315ZZL4_9ACTN_motif_1-A0A239QQZ4_9MICO_motif_1	Type_1	0.69	0.71
Motif_125	A0A6N7HW75_9PSEU_motif_2-A0A7J9XP64_9PSEU_motif_2	Type_1	0.52	0.54
Motif_148	A0A1G5BHI5_9FLAO_motif_1-A0A3N4H3I9_9BACT_motif_1	Type_1	0.55	0.57
Motif_178	A0A5N6BZG1_9ACTN_motif_2-A0A1W5Z579_9ACTN_motif_2	Type_1	0.59	0.65
Motif_37	H1LFJ5_9LACO_motif_1-A0A562K3H7_9BACI_motif_1	Type_2	0.43	0.42
Motif_64	A0A844QMG0_9HYPH_motif_1-A0A6M0QNV8_9RHOB_motif_1	Type_2	0.48	0.55
Motif_192	A0A1M6CCA8_9CLOT_motif_1-A0A1M6KH80_9FIRM_motif_1	Type_2	0.59	0.56
Motif_5	A0A7X9CGG7_9FIRM_motif_1-A0A401HXF3_9BACL_motif_1	Type_3	0.38	0.36
Motif_7	A0A7C6SQ84_9FIRM_motif_1-A0A437UU68_9ACTN_motif_1	Type_3	0.49	0.56
Motif_13	A0A556CQ75_9MICO_motif_1-A0A402CVF0_9BACT_motif_1	Type_3	0.47	0.52
Motif_22	A0A2A9D0F4_9MICO_motif_1-A0A516RBK0_STRST_motif_1	Type_3	0.56	0.57
Motif_32	A0A5C0B149_9BURK_motif_1-A0A2V4SFH7_9PROT_motif_1	Type_3	0.49	0.51
Motif_41	A0A3D4S4Z3_9ENTE_motif_1-D3MR83_9FIRM_motif_1	Type_3	0.6	0.66
Motif_53	A0A3D1PVR4_9FIRM_motif_2-A0A3L8PWM0_9GAMM_motif_2	Type_3	0.59	0.66
Motif_60	A0A4S4ZTG7_9ACTN_motif_1-A0A7Y0CTR5_9MICO_motif_1	Type_3	0.68	0.75
Motif_71	A0A852WWR9_9MICO_motif_1-A0A1I5WM74_9PSEU_motif_1	Type_3	0.5	0.56
Motif_87	A0A7C2HXW2_9RHOB_motif_1-A0A0Q6LDG9_9HYPH_motif_1	Type_3	0.45	0.49
Motif_110	A0A538DD32_UNCAC_motif_1-A0A6F8YDB9_9ACTN_motif_1	Type_3	0.34	0.43
Motif_140	A0A6J4X144_9DELT_motif_2-A0A1Q8YJB8_9BURK_motif_2	Type_3	0.68	0.73
Motif_173	A0A358NE79_9FIRM_motif_1-A0A2N9N8E8_9BACT_motif_1	Type_3	0.46	0.48
Motif_197	Q2T0D8_BURTA_motif_1-A0A0G0MJ36_9BACT_motif_1	Type_3	0.62	0.67
Motif_80	B5H8E3_STRE2_motif_1-A0A6B3I736_9ACTN_motif_1	Type_4	0.48	0.53
Motif_204	M7NGW9_9BACT_motif_1-A0A257WEG7_9SPHI_motif_1	Type_4	0.24	0.4
Motif_18	A0A3M0M2T4_9RHOB_motif_1-A0A6P2EAQ5_9BURK_motif_1	Type_5	0.7	0.67
Motif_34	A0A2E7URV5_UNCDE_motif_1-A0A2E9JWY3_9GAMM_motif_1	Type_5	0.66	0.66
Motif_129	A0A2Z6U3V1_GLASK_motif_1-A0A2G2LJC3_9PROT_motif_1	Type_5	0.5	0.55
Motif_155	U5C465_9BACT_motif_1-A0A2J6HSW3_9BACT_motif_1	Type_5	0.34	0.45
Motif_172	A0A5P8YXX1_9RHOB_motif_1-A0A221JXX6_9RHOB_motif_1	Type_5	0.52	0.57
Motif_195	A0A354V3J9_9PROT_motif_2-A0A160V2H1_9BRAD_motif_2	Type_5	0.47	0.47
Motif_215	A0A7X0HEU5_9ACTN_motif_1-A0A646KIA1_STRJU_motif_1	Type_5	0.27	0.31
Motif_20	A0A4V1D4I7_9PROT_motif_1-E2CNK3_9HYPH_motif_1	Type_6	0.81	0.86
Motif_141	L7KNL1_9ACTN_motif_1-A0A4R7G8I8_9MICC_motif_1	Type_6	0.63	0.65
Motif_175	Q67K52_SYMTH_motif_1-A0RIX6_BACAH_motif_1	Type_6	0.76	0.8
Motif_212	A0A499VHJ7_STRAX_motif_1-A0A7K2XIK9_9ACTN_motif_1	Type_6	0.55	0.62
Motif_6	A0A6G8ALA4_9ENTE_motif_1-A0A1L8QXF6_9ENTE_motif_1	Type_7	0.44	0.48
Motif_90	W5WN35_9PSEU_motif_1-A0A838SXN7_9ACTN_motif_1	Type_7	0.69	0.69
Motif_95	A0A4Q9VE39_9HYPH_motif_1-A0A1S2CXP8_AERSO_motif_1	Type_7	0.66	0.67
Motif_134	V2Y3R7_9FIRM_motif_1-A0A352SZY9_9FIRM_motif_1	Type_7	0.58	0.63
Motif_205	A0A7K1JS55_9MYCO_motif_3-A0A1A0TN02_9MYCO_motif_3	Type_7	0.47	0.5
Motif_91	A0A1V5K3U5_9BACT_motif_1-A0A3N5GL24_UNCCH_motif_1	Other	0.66	0.72
Motif_116	A0A501WZ12_9GAMM_motif_2-A0A7X2SEH2_9GAMM_motif_2	Other	0.61	0.68
Motif_181	B0BI20_9BACT_motif_1-A0A845D6S2_9CHLR_motif_1	Other	0.83	0.85
Motif_199	R6YEB1_9BACE_motif_3-A0A1F3LLW6_9BACT_motif_2	Other	0.56	0.61
Motif_223	A0A7I7Y379_9MYCO_motif_1-A0A498PMM6_9MYCO_motif_1	Other	0.25	0.34
